# Supplementary material for: Unravelling the Distinct Effects of Systolic and Diastolic Blood Pressure Using Mendelian Randomisation
Source: Genes (Basel). 2022 Jul 9;13(7):1226. doi: 10.3390/genes13071226 (PMC9323763; doi:10.3390/genes13071226)
Supplement: Supplementary file 1 [file genes-13-01226-s001.zip]

Archive with 2 entries (2 files):
- Data Supplement Figures.pdf
- Supplementary_Tables.xlsx
