# Supplementary material for: Unravelling the Distinct Effects of Systolic and Diastolic Blood Pressure Using Mendelian Randomisation
Source: Genes (Basel). 2022 Jul 9;13(7):1226. doi: 10.3390/genes13071226 (PMC9323763; doi:10.3390/genes13071226)
Supplement: Supplementary file 1 [file genes-13-01226-s001.zip › Supplementary_Tables.xlsx]

## Sheet: Table S1
Table S1. SBP-and-DBP-associated SNPs included in the Mendelian randomisation analysis for SBP
SNP	chr_name	chrom_start	ea	nea	eaf	beta	se	p-value	n	id.GWAS	trait
rs2484640	1	243462417	T	G	0.5091	-0.1248	0.0302	3.52201e-05	730986	ieu-b-38	systolic blood pressure
rs1565716	1	29549216	A	G	0.0697	0.247	0.0594	3.225e-05	725396	ieu-b-38	systolic blood pressure
rs11117781	1	217334839	G	A	0.6564	-0.1748	0.0318	3.76097e-08	726972	ieu-b-38	systolic blood pressure
rs61771715	1	87928669	A	G	0.0853	0.3115	0.0541	8.73997e-09	734189	ieu-b-38	systolic blood pressure
rs76719272	1	156129796	T	C	0.1312	-0.2738	0.0461	2.97002e-09	690700	ieu-b-38	systolic blood pressure
rs7555285	1	209970355	C	G	0.8011	0.2294	0.0376	1.054e-09	737282	ieu-b-38	systolic blood pressure
rs7514579	1	94051350	C	A	0.2288	-0.2243	0.0361	5.45205e-10	721977	ieu-b-38	systolic blood pressure
rs11579440	1	49052423	C	T	0.1517	-0.2674	0.0425	3.23601e-10	716884	ieu-b-38	systolic blood pressure
rs10923038	1	88651771	A	C	0.6179	0.2008	0.0313	1.356e-10	718937	ieu-b-38	systolic blood pressure
rs4651224	1	184585182	T	C	0.4474	0.1986	0.0306	8.99912e-11	717082	ieu-b-38	systolic blood pressure
rs61785974	1	28800380	A	C	0.2842	-0.2217	0.0335	3.67621e-11	728095	ieu-b-38	systolic blood pressure
rs4926499	1	249155909	C	G	0.8263	0.2965	0.0438	1.33291e-11	615071	ieu-b-38	systolic blood pressure
rs848309	1	16308447	C	T	0.5712	0.2461	0.0304	5.97861e-16	733131	ieu-b-38	systolic blood pressure
rs12758643	1	59669918	T	C	0.2885	-0.275	0.0332	1.12902e-16	736914	ieu-b-38	systolic blood pressure
rs839755	1	43856410	C	A	0.3851	0.2665	0.0308	5.41003e-18	736630	ieu-b-38	systolic blood pressure
rs12091385	1	42561703	T	C	0.4851	-0.268	0.0302	6.91831e-19	728748	ieu-b-38	systolic blood pressure
rs4653889	1	228112121	G	A	0.5253	-0.2799	0.0304	3.26513e-20	721102	ieu-b-38	systolic blood pressure
rs2493134	1	230849359	C	T	0.4071	0.3736	0.0309	1.10408e-33	719449	ieu-b-38	systolic blood pressure
rs45475403	1	11857207	T	C	0.0546	-0.9199	0.0666	2.15924e-43	732397	ieu-b-38	systolic blood pressure
rs10776752	1	113044328	T	G	0.0809	0.8211	0.0576	4.60999e-46	714540	ieu-b-38	systolic blood pressure
rs5068	1	11905974	G	A	0.0575	-1.2559	0.0658	3.41193e-81	724210	ieu-b-38	systolic blood pressure
rs1265842	10	28924901	C	T	0.5164	-0.128	0.0304	2.53099e-05	722474	ieu-b-38	systolic blood pressure
rs7093975	10	48424759	C	T	0.7299	-0.197	0.0342	8.36007e-09	722165	ieu-b-38	systolic blood pressure
rs11187142	10	94468685	C	T	0.8953	-0.3312	0.0496	2.52581e-11	725644	ieu-b-38	systolic blood pressure
rs34300861	10	105643332	C	A	0.5039	-0.2072	0.0301	5.64027e-12	736751	ieu-b-38	systolic blood pressure
rs1907220	10	122970923	G	A	0.6887	-0.2989	0.0325	3.52209e-20	733633	ieu-b-38	systolic blood pressure
rs10885531	10	115814392	T	C	0.5009	0.2999	0.0302	3.6266e-23	728049	ieu-b-38	systolic blood pressure
rs148321568	10	75428296	T	A	0.1411	0.4455	0.0441	5.83848e-24	710514	ieu-b-38	systolic blood pressure
rs57946343	10	63499951	C	T	0.1473	-0.716	0.0426	2.10184e-63	731715	ieu-b-38	systolic blood pressure
rs12258967	10	18727959	G	C	0.2953	-0.6327	0.0337	1.08293e-78	711222	ieu-b-38	systolic blood pressure
rs3741151	11	73020846	T	G	0.1047	-0.2175	0.0503	1.53501e-05	713236	ieu-b-38	systolic blood pressure
rs11214003	11	111662564	A	C	0.2726	0.1968	0.0341	8.32703e-09	721714	ieu-b-38	systolic blood pressure
rs1106243	11	122611430	A	G	0.5072	-0.1772	0.0304	5.82304e-09	717755	ieu-b-38	systolic blood pressure
rs17309741	11	27303438	C	T	0.3195	-0.2057	0.0324	2.07601e-10	731614	ieu-b-38	systolic blood pressure
rs10830278	11	89216425	A	T	0.7917	0.2432	0.0379	1.38e-10	706616	ieu-b-38	systolic blood pressure
rs7110547	11	32447347	G	C	0.3798	0.2154	0.0314	6.75772e-12	716027	ieu-b-38	systolic blood pressure
rs4980515	11	63744609	C	T	0.5007	-0.2253	0.0303	9.72523e-14	727998	ieu-b-38	systolic blood pressure
rs414992	11	16894090	T	C	0.1334	0.3616	0.0443	3.45382e-16	732567	ieu-b-38	systolic blood pressure
rs568546	11	107321156	T	C	0.5221	-0.2778	0.0303	4.68058e-20	726910	ieu-b-38	systolic blood pressure
rs7125196	11	61272565	C	T	0.1183	-0.4422	0.0472	7.30634e-21	726040	ieu-b-38	systolic blood pressure
rs3919555	11	50620415	G	T	0.8196	0.3879	0.041	3.2419e-21	682491	ieu-b-38	systolic blood pressure
rs1519125	11	16244588	C	G	0.3934	0.3276	0.0308	1.91911e-26	734626	ieu-b-38	systolic blood pressure
rs3858410	11	100649197	G	T	0.2453	-0.5464	0.0351	1.6819e-54	728189	ieu-b-38	systolic blood pressure
rs4980379	11	1888614	T	C	0.3719	0.5764	0.032	2.46718e-72	701947	ieu-b-38	systolic blood pressure
rs10771962	12	32657473	T	G	0.3463	0.1267	0.0315	5.62302e-05	742370	ieu-b-38	systolic blood pressure
rs75507123	12	5417856	T	G	0.1276	-0.2319	0.0452	2.86101e-07	732768	ieu-b-38	systolic blood pressure
rs61929307	12	69997422	G	T	0.345	0.1895	0.0315	1.78801e-09	740635	ieu-b-38	systolic blood pressure
rs1557848	12	48181374	G	A	0.1415	0.2715	0.0441	7.44903e-10	705582	ieu-b-38	systolic blood pressure
rs4143175	12	67782397	C	T	0.7591	-0.2187	0.0352	5.10399e-10	734127	ieu-b-38	systolic blood pressure
rs117206641	12	133086888	T	C	0.1108	0.3154	0.0499	2.66397e-10	694701	ieu-b-38	systolic blood pressure
rs11112548	12	105871914	T	A	0.0444	-0.5092	0.0768	3.34272e-11	676162	ieu-b-38	systolic blood pressure
rs4842313	12	79895819	T	C	0.8655	-0.32	0.0447	8.47227e-13	720995	ieu-b-38	systolic blood pressure
rs11170386	12	53448320	T	C	0.2894	-0.253	0.0338	6.88177e-14	708276	ieu-b-38	systolic blood pressure
rs2417823	12	20188091	G	C	0.7221	0.2797	0.0334	5.75705e-17	745024	ieu-b-38	systolic blood pressure
rs12427254	12	50882521	T	C	0.2093	-0.3414	0.0384	6.61759e-19	688765	ieu-b-38	systolic blood pressure
rs11067612	12	115915783	T	A	0.3013	-0.3002	0.0329	7.62255e-20	730110	ieu-b-38	systolic blood pressure
rs7977406	12	115359424	A	G	0.3004	-0.3456	0.0327	4.12857e-26	738176	ieu-b-38	systolic blood pressure
rs2681485	12	90025622	A	G	0.5982	0.57	0.0305	7.74283e-78	742250	ieu-b-38	systolic blood pressure
rs7988232	13	79808655	A	G	0.4113	0.1525	0.0307	6.90701e-07	727021	ieu-b-38	systolic blood pressure
rs9512650	13	27934938	A	G	0.0517	-0.4297	0.0739	6.19398e-09	650787	ieu-b-38	systolic blood pressure
rs61948063	13	25251848	G	A	0.1199	0.2775	0.047	3.43099e-09	718223	ieu-b-38	systolic blood pressure
rs9526707	13	51489186	A	G	0.3216	-0.2039	0.0323	2.76802e-10	732548	ieu-b-38	systolic blood pressure
rs75961402	13	56398286	A	G	0.1534	0.2659	0.0418	1.945e-10	737566	ieu-b-38	systolic blood pressure
rs78474310	13	73826901	G	A	0.0448	0.4699	0.0734	1.51199e-10	732321	ieu-b-38	systolic blood pressure
rs4304932	13	41986846	C	T	0.7618	0.2472	0.0362	8.15455e-12	709613	ieu-b-38	systolic blood pressure
rs3011549	13	113634937	C	A	0.7309	-0.2629	0.0351	7.06968e-14	694333	ieu-b-38	systolic blood pressure
rs7338758	13	30137828	C	T	0.7552	-0.3552	0.0352	7.01617e-24	728526	ieu-b-38	systolic blood pressure
rs4424827	14	35110857	T	C	0.567	-0.1269	0.0303	2.791e-05	739244	ieu-b-38	systolic blood pressure
rs3015455	14	51062162	A	G	0.7188	-0.1663	0.0333	5.98494e-07	741164	ieu-b-38	systolic blood pressure
rs1009017	14	72466285	C	T	0.7444	0.2076	0.0344	1.53299e-09	738875	ieu-b-38	systolic blood pressure
rs57786342	14	69260028	A	G	0.2059	0.2317	0.0374	5.626e-10	731830	ieu-b-38	systolic blood pressure
rs75989961	14	98522675	G	T	0.0821	0.3684	0.0568	9.14956e-11	695372	ieu-b-38	systolic blood pressure
rs34983854	14	39858442	G	A	0.3972	0.2056	0.0307	2.05494e-11	740622	ieu-b-38	systolic blood pressure
rs72683923	14	50735947	C	T	0.0212	-0.9587	0.1101	3.08035e-18	680316	ieu-b-38	systolic blood pressure
rs17125973	14	53415359	G	A	0.3069	0.2964	0.0326	1.03992e-19	736849	ieu-b-38	systolic blood pressure
rs4923915	15	42119606	T	C	0.3392	0.1892	0.0318	2.63299e-09	736241	ieu-b-38	systolic blood pressure
rs4965529	15	100145224	A	C	0.1705	-0.2728	0.0403	1.2659e-11	730440	ieu-b-38	systolic blood pressure
rs2246754	15	96767312	T	C	0.2107	0.2498	0.0368	1.17004e-11	735372	ieu-b-38	systolic blood pressure
rs6492982	15	41399951	T	C	0.5538	0.2195	0.0308	9.67609e-13	714126	ieu-b-38	systolic blood pressure
rs3743157	15	85680532	A	C	0.1669	0.293	0.0404	4.20146e-13	730591	ieu-b-38	systolic blood pressure
rs762551	15	75041917	A	C	0.7219	-0.5116	0.0335	1.18195e-52	739497	ieu-b-38	systolic blood pressure
rs4932179	15	91430907	A	G	0.3568	-0.5256	0.0324	2.92483e-59	698979	ieu-b-38	systolic blood pressure
rs59333122	16	19149996	A	C	0.2758	0.1772	0.0355	5.86894e-07	681662	ieu-b-38	systolic blood pressure
rs7191540	16	60615912	C	T	0.2316	-0.1951	0.0356	4.14801e-08	738957	ieu-b-38	systolic blood pressure
rs1034906	16	4128853	C	G	0.1466	-0.2554	0.0424	1.71799e-09	739778	ieu-b-38	systolic blood pressure
rs10468291	16	49768046	A	C	0.5688	-0.1868	0.0305	9.38296e-10	728859	ieu-b-38	systolic blood pressure
rs146550789	16	66781040	C	T	0.0417	0.4824	0.0778	5.63806e-10	715780	ieu-b-38	systolic blood pressure
rs4843748	16	87992929	A	G	0.6584	-0.2033	0.0317	1.52202e-10	737465	ieu-b-38	systolic blood pressure
rs75345455	16	4419854	T	C	0.054	-0.494	0.0745	3.26212e-11	616249	ieu-b-38	systolic blood pressure
rs35747824	16	20393308	T	A	0.2979	-0.2536	0.0332	2.20597e-14	725947	ieu-b-38	systolic blood pressure
rs7186298	16	21088031	T	C	0.4295	-0.2315	0.0302	1.88191e-14	740616	ieu-b-38	systolic blood pressure
rs12926550	16	81510155	A	G	0.3156	-0.2548	0.0324	3.4261e-15	733083	ieu-b-38	systolic blood pressure
rs77997837	16	4944256	T	C	0.2222	-0.3324	0.0364	6.38557e-20	729663	ieu-b-38	systolic blood pressure
rs3851738	16	75387533	C	G	0.5868	0.3574	0.0306	1.30197e-31	736665	ieu-b-38	systolic blood pressure
rs28661492	17	30609932	T	C	0.2033	-0.1939	0.0385	4.79005e-07	700342	ieu-b-38	systolic blood pressure
rs3935506	17	17882059	A	G	0.2444	0.1894	0.0354	8.48809e-08	721838	ieu-b-38	systolic blood pressure
rs117470167	17	46666483	A	G	0.0413	-0.4655	0.077	1.51901e-09	722795	ieu-b-38	systolic blood pressure
rs2611774	17	56732304	A	G	0.338	0.2193	0.032	6.84857e-12	731230	ieu-b-38	systolic blood pressure
rs3744010	17	73840243	A	G	0.2442	-0.243	0.0351	4.50298e-12	732048	ieu-b-38	systolic blood pressure
rs4925159	17	18185510	A	G	0.4246	0.2174	0.0305	9.65606e-13	734204	ieu-b-38	systolic blood pressure
rs2074216	17	7133609	A	G	0.366	0.2434	0.032	2.57395e-14	708783	ieu-b-38	systolic blood pressure
rs2236375	17	1943888	C	T	0.7704	-0.2931	0.0361	5.04429e-16	722248	ieu-b-38	systolic blood pressure
rs4291	17	61554194	A	T	0.6155	-0.2839	0.0312	8.64968e-20	725185	ieu-b-38	systolic blood pressure
rs7235890	18	55732115	T	G	0.8957	-0.2125	0.0498	2.00798e-05	722645	ieu-b-38	systolic blood pressure
rs58693787	18	48141710	G	A	0.2461	-0.2284	0.0349	5.81835e-11	738013	ieu-b-38	systolic blood pressure
rs1154214	18	24546824	G	T	0.6037	0.2031	0.0306	3.27416e-11	743950	ieu-b-38	systolic blood pressure
rs10460108	18	73034151	G	A	0.5199	-0.2141	0.0301	1.11995e-12	735252	ieu-b-38	systolic blood pressure
rs10048404	18	54578482	T	C	0.3701	-0.2607	0.0317	1.90722e-16	716128	ieu-b-38	systolic blood pressure
rs34413141	18	777282	A	T	0.1822	-0.3531	0.0393	2.46888e-19	727865	ieu-b-38	systolic blood pressure
rs11661473	18	42177123	A	G	0.2686	0.3597	0.034	3.69828e-26	734948	ieu-b-38	systolic blood pressure
rs411386	19	3113903	T	G	0.5494	-0.1612	0.0304	1.19699e-07	728112	ieu-b-38	systolic blood pressure
rs6511291	19	21950402	C	T	0.5639	0.1692	0.0308	3.95303e-08	716804	ieu-b-38	systolic blood pressure
rs8104559	19	22205167	C	T	0.1532	0.2369	0.0419	1.63599e-08	735569	ieu-b-38	systolic blood pressure
rs61219754	19	31864937	G	C	0.3941	0.2742	0.031	8.01863e-19	727536	ieu-b-38	systolic blood pressure
rs10182307	2	227875360	A	G	0.4102	-0.1202	0.0306	8.70603e-05	732638	ieu-b-38	systolic blood pressure
rs2437927	2	176309553	C	T	0.1618	0.1696	0.0415	4.35502e-05	712445	ieu-b-38	systolic blood pressure
rs10193543	2	72483329	G	T	0.1633	-0.2023	0.0407	6.72992e-07	735113	ieu-b-38	systolic blood pressure
rs72844590	2	138421227	T	G	0.1497	0.2173	0.0432	4.94698e-07	706806	ieu-b-38	systolic blood pressure
rs7606205	2	144146311	C	A	0.2977	0.1843	0.0333	3.05499e-08	716103	ieu-b-38	systolic blood pressure
rs750416	2	121997698	C	T	0.5609	0.17	0.0306	2.80802e-08	718515	ieu-b-38	systolic blood pressure
rs2311412	2	69010557	C	T	0.4942	-0.1755	0.0303	7.36207e-09	719097	ieu-b-38	systolic blood pressure
rs13408514	2	37203006	C	A	0.3314	0.1854	0.0321	7.27093e-09	729140	ieu-b-38	systolic blood pressure
rs62189013	2	162583323	A	G	0.0974	-0.3028	0.0515	4.27297e-09	716647	ieu-b-38	systolic blood pressure
rs36063579	2	146701355	A	T	0.3247	0.1955	0.0326	1.97301e-09	714120	ieu-b-38	systolic blood pressure
rs12694277	2	213188795	C	T	0.7054	0.2018	0.0335	1.79602e-09	705096	ieu-b-38	systolic blood pressure
rs10182056	2	55690223	G	A	0.1803	-0.236	0.0392	1.72699e-09	731042	ieu-b-38	systolic blood pressure
rs139354822	2	242344695	C	T	0.0296	-0.6115	0.0975	3.50502e-10	627584	ieu-b-38	systolic blood pressure
rs10207726	2	112744260	T	C	0.296	-0.2142	0.033	8.06121e-11	736885	ieu-b-38	systolic blood pressure
rs62167177	2	145938702	T	A	0.1362	-0.3082	0.0464	3.22626e-11	658050	ieu-b-38	systolic blood pressure
rs6708508	2	19715641	C	T	0.6836	0.2186	0.0323	1.29808e-11	734817	ieu-b-38	systolic blood pressure
rs4894132	2	180738654	C	T	0.2717	-0.2469	0.0342	5.51315e-13	718128	ieu-b-38	systolic blood pressure
rs2241432	2	86438146	G	A	0.6537	0.2364	0.0316	7.69308e-14	730899	ieu-b-38	systolic blood pressure
rs4952668	2	43386568	A	G	0.6229	-0.2476	0.0313	2.60315e-15	721184	ieu-b-38	systolic blood pressure
rs6732308	2	182996188	G	A	0.2019	-0.3016	0.0377	1.30707e-15	724524	ieu-b-38	systolic blood pressure
rs115262049	2	43196694	T	A	0.0868	-0.5893	0.0552	1.2939e-26	693047	ieu-b-38	systolic blood pressure
rs1275957	2	26897501	T	G	0.5912	-0.4425	0.0316	1.33199e-44	692093	ieu-b-38	systolic blood pressure
rs10184428	2	165011827	A	C	0.5398	0.4937	0.0305	4.09355e-59	720582	ieu-b-38	systolic blood pressure
rs28572127	20	61179260	C	A	0.413	0.1781	0.0323	3.508e-08	670169	ieu-b-38	systolic blood pressure
rs3790227	20	19469002	A	C	0.277	0.1874	0.0334	2.09599e-08	742074	ieu-b-38	systolic blood pressure
rs6019378	20	47309716	T	C	0.4378	-0.1739	0.0302	8.95901e-09	741687	ieu-b-38	systolic blood pressure
rs2618647	20	17882452	G	A	0.4945	0.1884	0.0301	4.00599e-10	733504	ieu-b-38	systolic blood pressure
rs6742	20	62374441	C	T	0.7829	-0.2745	0.0395	3.48097e-12	638621	ieu-b-38	systolic blood pressure
rs4812536	20	40258709	G	A	0.3415	-0.2714	0.0323	4.08602e-17	713714	ieu-b-38	systolic blood pressure
rs6062344	20	62696024	T	C	0.498	-0.2622	0.031	2.67485e-17	701522	ieu-b-38	systolic blood pressure
rs6108168	20	8626271	A	C	0.2542	-0.2957	0.0344	8.71365e-18	739521	ieu-b-38	systolic blood pressure
rs220249	21	43472148	A	G	0.4495	0.1567	0.0302	2.186e-07	737245	ieu-b-38	systolic blood pressure
rs13050325	21	16343812	G	A	0.2513	0.186	0.0349	9.71606e-08	731555	ieu-b-38	systolic blood pressure
rs12627651	21	44760603	A	G	0.2872	0.3498	0.0341	1.024e-24	707619	ieu-b-38	systolic blood pressure
rs10212058	22	38158521	G	A	0.196	-0.1964	0.0381	2.54097e-07	732192	ieu-b-38	systolic blood pressure
rs4530498	3	57724602	G	A	0.5977	0.1284	0.0307	2.86299e-05	733049	ieu-b-38	systolic blood pressure
rs17016312	3	78609599	C	T	0.2085	-0.1688	0.0377	7.63502e-06	710682	ieu-b-38	systolic blood pressure
rs28675079	3	111500002	A	G	0.1876	-0.1762	0.0387	5.319e-06	732283	ieu-b-38	systolic blood pressure
rs9831410	3	83099986	T	C	0.1887	-0.1853	0.0386	1.54301e-06	731987	ieu-b-38	systolic blood pressure
rs9872857	3	186207562	T	A	0.7949	0.1881	0.0373	4.57699e-07	732096	ieu-b-38	systolic blood pressure
rs9856088	3	41860482	T	G	0.1658	-0.2205	0.0409	6.96001e-08	725115	ieu-b-38	systolic blood pressure
rs6777317	3	197070959	A	G	0.2911	0.1843	0.034	5.86098e-08	700331	ieu-b-38	systolic blood pressure
rs4858758	3	20117233	T	C	0.3904	-0.1721	0.0309	2.44799e-08	732984	ieu-b-38	systolic blood pressure
rs9875380	3	132780356	T	C	0.4638	-0.1752	0.0302	6.53296e-09	731956	ieu-b-38	systolic blood pressure
rs78151625	3	158316726	C	T	0.1656	0.2453	0.0407	1.60602e-09	731791	ieu-b-38	systolic blood pressure
rs6775484	3	196194484	A	C	0.6289	0.1904	0.0315	1.52901e-09	715057	ieu-b-38	systolic blood pressure
rs262993	3	183476685	A	G	0.4337	-0.1837	0.0303	1.373e-09	737000	ieu-b-38	systolic blood pressure
rs34905952	3	138104635	A	G	0.1611	0.2869	0.0411	2.99985e-12	729433	ieu-b-38	systolic blood pressure
rs7340705	3	53734443	C	T	0.3268	0.2425	0.0322	4.87304e-14	727632	ieu-b-38	systolic blood pressure
rs79692989	3	154690339	T	C	0.1005	-0.4	0.0506	2.8132e-15	726449	ieu-b-38	systolic blood pressure
rs743395	3	37598382	T	C	0.3834	0.2597	0.0317	2.54976e-16	702469	ieu-b-38	systolic blood pressure
rs9880098	3	133949366	A	G	0.3946	0.3081	0.0308	1.59294e-23	734619	ieu-b-38	systolic blood pressure
rs17485347	3	169127519	A	C	0.2553	-0.3483	0.0346	6.74373e-24	734011	ieu-b-38	systolic blood pressure
rs9867963	3	11469126	T	C	0.6664	0.3332	0.032	1.9081e-25	732055	ieu-b-38	systolic blood pressure
rs35648078	3	48175418	T	C	0.6462	0.3416	0.0326	1.12409e-25	692294	ieu-b-38	systolic blood pressure
rs2643826	3	27562988	T	C	0.4505	0.4473	0.0306	1.741e-48	721083	ieu-b-38	systolic blood pressure
rs9683944	4	138433162	G	A	0.203	0.1952	0.0379	2.59502e-07	720435	ieu-b-38	systolic blood pressure
rs1347345	4	95938386	A	G	0.6179	-0.1806	0.0312	6.91497e-09	724523	ieu-b-38	systolic blood pressure
rs12511987	4	46595623	G	T	0.1774	0.2329	0.0399	5.39299e-09	718970	ieu-b-38	systolic blood pressure
rs4690028	4	2722793	T	C	0.3955	-0.2093	0.0308	1.10306e-11	732754	ieu-b-38	systolic blood pressure
rs10517653	4	157733990	T	G	0.1534	-0.2857	0.042	1.02094e-11	724370	ieu-b-38	systolic blood pressure
rs871606	4	54799245	C	T	0.105	-0.3705	0.0495	7.2527e-14	729605	ieu-b-38	systolic blood pressure
rs17004869	4	81205033	T	A	0.0482	0.6352	0.0763	8.2319e-17	628728	ieu-b-38	systolic blood pressure
rs6533521	4	111390816	G	A	0.7934	-0.316	0.0378	5.88844e-17	712592	ieu-b-38	systolic blood pressure
rs55924432	4	26812737	T	C	0.401	0.2651	0.0317	5.69508e-17	694102	ieu-b-38	systolic blood pressure
rs3796581	4	156642884	G	A	0.1867	-0.3858	0.0386	1.79184e-23	735987	ieu-b-38	systolic blood pressure
rs56388530	4	106910958	T	C	0.7634	0.4164	0.0358	2.83596e-31	720501	ieu-b-38	systolic blood pressure
rs7683728	4	156402654	T	C	0.5312	-0.3654	0.0304	2.43108e-33	725395	ieu-b-38	systolic blood pressure
rs4705752	5	112366678	G	A	0.5056	-0.1389	0.0301	3.983e-06	732337	ieu-b-38	systolic blood pressure
rs1020661	5	57179504	C	T	0.6492	0.1649	0.0316	1.798e-07	732902	ieu-b-38	systolic blood pressure
rs1871190	5	97953719	T	G	0.3349	0.1954	0.0324	1.656e-09	714803	ieu-b-38	systolic blood pressure
rs4957026	5	361148	G	A	0.6601	-0.1982	0.0323	8.11895e-10	716315	ieu-b-38	systolic blood pressure
rs954767	5	3706050	C	A	0.2587	0.2127	0.0346	7.52905e-10	726030	ieu-b-38	systolic blood pressure
rs13169321	5	61593895	G	A	0.0739	0.3999	0.0578	4.68058e-12	733212	ieu-b-38	systolic blood pressure
rs16890746	5	33118673	C	T	0.3583	0.2405	0.0313	1.54597e-14	735429	ieu-b-38	systolic blood pressure
rs709668	5	96174186	G	A	0.7997	0.2943	0.0377	5.96348e-15	729770	ieu-b-38	systolic blood pressure
rs2974609	5	114430610	G	A	0.5037	0.2622	0.0303	4.79733e-18	728786	ieu-b-38	systolic blood pressure
rs17722107	5	148361622	C	A	0.1909	-0.3436	0.0386	5.5195e-19	732220	ieu-b-38	systolic blood pressure
rs4836465	5	122474938	G	A	0.1579	0.4405	0.0414	1.85609e-26	737101	ieu-b-38	systolic blood pressure
rs1435514	5	127842419	T	C	0.4023	0.3413	0.0307	9.14956e-29	733668	ieu-b-38	systolic blood pressure
rs9356632	6	170589803	A	G	0.1381	-0.1836	0.0446	3.86999e-05	710295	ieu-b-38	systolic blood pressure
rs1322639	6	169587103	A	G	0.7761	0.1535	0.0365	2.59197e-05	720371	ieu-b-38	systolic blood pressure
rs1033451	6	27593501	G	T	0.1966	0.1677	0.038	1.01599e-05	734043	ieu-b-38	systolic blood pressure
rs9365555	6	163757127	G	A	0.3249	-0.1506	0.0326	3.97997e-06	715104	ieu-b-38	systolic blood pressure
rs9394102	6	11472845	A	C	0.5325	0.1413	0.0304	3.43598e-06	721955	ieu-b-38	systolic blood pressure
rs12194247	6	133996536	T	C	0.0488	-0.3304	0.0711	3.395e-06	716546	ieu-b-38	systolic blood pressure
rs4712116	6	56068918	T	C	0.5543	-0.1712	0.0304	1.69301e-08	731381	ieu-b-38	systolic blood pressure
rs2328813	6	147699123	A	C	0.5732	-0.1946	0.0305	1.66598e-10	733327	ieu-b-38	systolic blood pressure
rs145211473	6	39242163	G	A	0.0213	-0.7513	0.1119	1.8608e-11	657751	ieu-b-38	systolic blood pressure
rs1761617	6	118678317	G	C	0.1411	0.2963	0.0435	9.14324e-12	728780	ieu-b-38	systolic blood pressure
rs9885632	6	131311909	T	C	0.7309	0.2358	0.0341	4.36918e-12	732324	ieu-b-38	systolic blood pressure
rs7767006	6	43354945	A	G	0.2105	0.2775	0.0369	5.21435e-14	737222	ieu-b-38	systolic blood pressure
rs10943605	6	79655477	A	G	0.4887	0.239	0.0302	2.71769e-15	729232	ieu-b-38	systolic blood pressure
rs6921291	6	97066242	T	C	0.1907	0.3575	0.0385	1.57507e-20	731010	ieu-b-38	systolic blood pressure
rs17080102	6	151004770	C	G	0.0694	-0.8085	0.0594	3.52209e-42	734200	ieu-b-38	systolic blood pressure
rs11765592	7	7250753	C	T	0.111	0.1942	0.0483	5.80805e-05	731282	ieu-b-38	systolic blood pressure
rs13240040	7	14375977	G	A	0.3159	-0.1753	0.0331	1.18299e-07	704642	ieu-b-38	systolic blood pressure
rs13247448	7	96460220	C	T	0.5817	0.1753	0.0306	1.05099e-08	727750	ieu-b-38	systolic blood pressure
rs13227860	7	22154454	A	G	0.3	0.2223	0.0347	1.44301e-10	674913	ieu-b-38	systolic blood pressure
rs141212865	7	139404666	C	A	0.1946	-0.301	0.0387	7.68069e-15	714378	ieu-b-38	systolic blood pressure
rs13244567	7	131160688	T	G	0.3961	0.2618	0.0308	2.07922e-17	732918	ieu-b-38	systolic blood pressure
rs10282122	7	2529623	T	C	0.6684	-0.302	0.0327	2.45584e-20	706826	ieu-b-38	systolic blood pressure
rs891511	7	150704843	A	G	0.3335	-0.3506	0.0333	6.13197e-26	681088	ieu-b-38	systolic blood pressure
rs28451436	7	27319039	A	G	0.1038	0.5331	0.0499	1.29987e-26	726950	ieu-b-38	systolic blood pressure
rs56123029	8	124673630	C	T	0.1991	0.1746	0.0379	4.04604e-06	731485	ieu-b-38	systolic blood pressure
rs1047030	8	22428708	G	A	0.1955	-0.2073	0.0408	3.70604e-07	648281	ieu-b-38	systolic blood pressure
rs36002174	8	140923682	T	C	0.1655	-0.221	0.0406	5.29895e-08	731734	ieu-b-38	systolic blood pressure
rs4598218	8	129483956	T	C	0.6158	0.1911	0.0313	1.00201e-09	717041	ieu-b-38	systolic blood pressure
rs13253358	8	68920135	T	C	0.2979	0.2127	0.033	1.128e-10	731985	ieu-b-38	systolic blood pressure
rs2979470	8	30288272	C	T	0.51	-0.1991	0.0302	4.62062e-11	727290	ieu-b-38	systolic blood pressure
rs4582532	8	95969257	A	G	0.5059	-0.2003	0.0303	3.63915e-11	729172	ieu-b-38	systolic blood pressure
rs2935545	8	101675872	A	G	0.3034	-0.2202	0.033	2.50726e-11	724291	ieu-b-38	systolic blood pressure
rs4875958	8	1721090	A	G	0.7119	0.2256	0.0336	1.85183e-11	720374	ieu-b-38	systolic blood pressure
rs28823280	8	82777716	A	G	0.2544	-0.2423	0.0347	2.86814e-12	728768	ieu-b-38	systolic blood pressure
rs76735299	8	142396481	A	G	0.0821	0.414	0.0566	2.63087e-13	696316	ieu-b-38	systolic blood pressure
rs9329247	8	11580907	G	A	0.8354	-0.3155	0.0407	8.56643e-15	734147	ieu-b-38	systolic blood pressure
rs4873492	8	51947549	T	C	0.1724	0.3431	0.0403	1.61399e-17	722450	ieu-b-38	systolic blood pressure
rs7034315	9	112355892	G	A	0.8559	0.2017	0.0436	3.63496e-06	720369	ieu-b-38	systolic blood pressure
rs2381117	9	34382175	C	T	0.786	-0.1739	0.0365	1.92602e-06	741080	ieu-b-38	systolic blood pressure
rs12216886	9	2493751	G	T	0.1927	-0.1902	0.0382	6.29796e-07	734831	ieu-b-38	systolic blood pressure
rs55962158	9	77242679	C	G	0.2427	-0.1911	0.0355	7.06594e-08	724945	ieu-b-38	systolic blood pressure
rs13286845	9	22934663	C	A	0.7596	-0.2043	0.0355	8.71104e-09	722504	ieu-b-38	systolic blood pressure
rs1891730	9	130309028	C	T	0.3834	0.1812	0.0314	7.73998e-09	714729	ieu-b-38	systolic blood pressure
rs60191654	9	753648	G	A	0.1882	0.2382	0.0385	5.87503e-10	735814	ieu-b-38	systolic blood pressure
rs11145807	9	139520789	G	A	0.5943	-0.2135	0.0322	3.53671e-11	673847	ieu-b-38	systolic blood pressure
rs1332813	9	9350706	C	T	0.6486	-0.2203	0.0314	2.31686e-12	738182	ieu-b-38	systolic blood pressure
rs76452347	9	35906471	T	C	0.205	-0.2974	0.0397	7.12853e-14	650429	ieu-b-38	systolic blood pressure
rs6271	9	136522274	T	C	0.0735	-0.5547	0.0611	1.18304e-19	668892	ieu-b-38	systolic blood pressure
Abbreviations: SBP, systolic blood pressure; DBP, diastolic blood pressure; SNP, single nucleotide polymorphism; chr_name, chromosome name; chrom_start, chromosome start position; ea, effect allele; eaf, effect allele frequency; nea, non-effect allele frequency ; beta, beta coefficient ; se, standard error ; n, sample size ; id.exposure, MR-base ID of GWAS study for exposure.

## Sheet: Table S2
Table S2. SBP-and-DBP-associated SNPs included in the Mendelian randomisation analysis for DBP
SNP	chr_name	chrom_start	ea	nea	eaf	beta	se	p-value	n	id.GWAS	trait
rs5068	1	11905974	G	A	0.0572	-0.7204	0.0378	5.83042e-81	743207	ieu-b-39	diastolic blood pressure
rs10776752	1	113044328	T	G	0.0805	0.4573	0.033	1.2471e-43	733604	ieu-b-39	diastolic blood pressure
rs2493134	1	230849359	C	T	0.4068	0.2345	0.0177	5.01996e-40	738884	ieu-b-39	diastolic blood pressure
rs45475403	1	11857207	T	C	0.0546	-0.5011	0.0382	2.4088e-39	751780	ieu-b-39	diastolic blood pressure
rs2484640	1	243462417	T	G	0.5105	-0.2007	0.0173	3.97832e-31	750329	ieu-b-39	diastolic blood pressure
rs4653889	1	228112121	G	A	0.526	-0.1645	0.0174	3.38065e-21	740234	ieu-b-39	diastolic blood pressure
rs839755	1	43856410	C	A	0.3854	0.1483	0.0177	5.22276e-17	756010	ieu-b-39	diastolic blood pressure
rs848309	1	16308447	C	T	0.5713	0.1377	0.0174	2.75296e-15	752514	ieu-b-39	diastolic blood pressure
rs4926499	1	249155909	C	G	0.826	0.1694	0.0248	9.37346e-12	633795	ieu-b-39	diastolic blood pressure
rs4651224	1	184585182	T	C	0.4469	0.1102	0.0175	3.38797e-10	735971	ieu-b-39	diastolic blood pressure
rs1565716	1	29549216	A	G	0.0698	0.2139	0.0341	3.45398e-10	744820	ieu-b-39	diastolic blood pressure
rs11117781	1	217334839	G	A	0.6568	-0.1065	0.0182	5.25606e-09	746384	ieu-b-39	diastolic blood pressure
rs76719272	1	156129796	T	C	0.1315	-0.1438	0.0264	4.86105e-08	709332	ieu-b-39	diastolic blood pressure
rs7514579	1	94051350	C	A	0.2294	-0.1121	0.0207	6.15602e-08	741251	ieu-b-39	diastolic blood pressure
rs11579440	1	49052423	C	T	0.1518	-0.1303	0.0243	8.57393e-08	735856	ieu-b-39	diastolic blood pressure
rs10923038	1	88651771	A	C	0.6175	0.0847	0.0179	2.323e-06	737769	ieu-b-39	diastolic blood pressure
rs7555285	1	209970355	C	G	0.8012	0.1005	0.0216	3.20701e-06	756689	ieu-b-39	diastolic blood pressure
rs12758643	1	59669918	T	C	0.2891	0.0872	0.019	4.48301e-06	756269	ieu-b-39	diastolic blood pressure
rs61771715	1	87928669	A	G	0.0854	0.1399	0.031	6.48097e-06	753632	ieu-b-39	diastolic blood pressure
rs12091385	1	42561703	T	C	0.4856	-0.0778	0.0173	7.04206e-06	747988	ieu-b-39	diastolic blood pressure
rs61785974	1	28800380	A	C	0.2841	-0.0766	0.0192	6.48993e-05	747474	ieu-b-39	diastolic blood pressure
rs57946343	10	63499951	C	T	0.1478	-0.4734	0.0244	8.01309e-84	751124	ieu-b-39	diastolic blood pressure
rs12258967	10	18727959	G	C	0.2958	-0.354	0.0193	3.2719e-75	729839	ieu-b-39	diastolic blood pressure
rs10885531	10	115814392	T	C	0.5007	0.1985	0.0174	2.83923e-30	747106	ieu-b-39	diastolic blood pressure
rs148321568	10	75428296	T	A	0.1413	0.1763	0.0252	2.71206e-12	729817	ieu-b-39	diastolic blood pressure
rs1907220	10	122970923	G	A	0.689	-0.1197	0.0186	1.29199e-10	753054	ieu-b-39	diastolic blood pressure
rs1265842	10	28924901	C	T	0.5166	-0.1113	0.0174	1.70298e-10	741750	ieu-b-39	diastolic blood pressure
rs7093975	10	48424759	C	T	0.73	-0.0953	0.0196	1.17001e-06	741523	ieu-b-39	diastolic blood pressure
rs34300861	10	105643332	C	A	0.5042	-0.0802	0.0173	3.38797e-06	756180	ieu-b-39	diastolic blood pressure
rs11187142	10	94468685	C	T	0.8951	-0.1237	0.0284	1.33999e-05	745007	ieu-b-39	diastolic blood pressure
rs3858410	11	100649197	G	T	0.2452	-0.3093	0.0202	3.87258e-53	747525	ieu-b-39	diastolic blood pressure
rs4980379	11	1888614	T	C	0.3708	0.2642	0.0183	3.23668e-47	721297	ieu-b-39	diastolic blood pressure
rs7125196	11	61272565	C	T	0.1179	-0.3882	0.0271	1.49108e-46	745373	ieu-b-39	diastolic blood pressure
rs1519125	11	16244588	C	G	0.3928	0.1844	0.0177	1.65997e-25	754065	ieu-b-39	diastolic blood pressure
rs414992	11	16894090	T	C	0.1335	0.2047	0.0254	8.04452e-16	751963	ieu-b-39	diastolic blood pressure
rs3919555	11	50620415	G	T	0.8198	0.1798	0.0234	1.61287e-14	701812	ieu-b-39	diastolic blood pressure
rs17309741	11	27303438	C	T	0.3206	-0.1394	0.0185	5.75043e-14	750962	ieu-b-39	diastolic blood pressure
rs568546	11	107321156	T	C	0.5216	-0.1099	0.0174	2.40497e-10	746258	ieu-b-39	diastolic blood pressure
rs11214003	11	111662564	A	C	0.2723	0.1116	0.0196	1.24099e-08	740965	ieu-b-39	diastolic blood pressure
rs1106243	11	122611430	A	G	0.507	-0.0964	0.0175	3.42602e-08	736772	ieu-b-39	diastolic blood pressure
rs7110547	11	32447347	G	C	0.38	0.0926	0.018	2.646e-07	735374	ieu-b-39	diastolic blood pressure
rs3741151	11	73020846	T	G	0.1051	-0.1421	0.0287	7.51502e-07	732534	ieu-b-39	diastolic blood pressure
rs10830278	11	89216425	A	T	0.7923	-0.0989	0.0218	5.46701e-06	725606	ieu-b-39	diastolic blood pressure
rs4980515	11	63744609	C	T	0.5013	-0.0687	0.0174	7.61395e-05	747328	ieu-b-39	diastolic blood pressure
rs2681485	12	90025622	A	G	0.5976	0.2945	0.0176	1.31311e-62	754009	ieu-b-39	diastolic blood pressure
rs2417823	12	20188091	G	C	0.722	0.316	0.0193	2.23924e-60	756795	ieu-b-39	diastolic blood pressure
rs11067612	12	115915783	T	A	0.3014	-0.1999	0.019	6.29941e-26	741798	ieu-b-39	diastolic blood pressure
rs7977406	12	115359424	A	G	0.3007	-0.1888	0.0189	1.35894e-23	749952	ieu-b-39	diastolic blood pressure
rs12427254	12	50882521	T	C	0.2098	-0.1909	0.0221	5.3518e-18	700266	ieu-b-39	diastolic blood pressure
rs11170386	12	53448320	T	C	0.2892	-0.1651	0.0195	2.18625e-17	719845	ieu-b-39	diastolic blood pressure
rs1557848	12	48181374	G	A	0.1415	0.1873	0.0254	1.6531e-13	717072	ieu-b-39	diastolic blood pressure
rs11112548	12	105871914	T	A	0.0444	-0.2742	0.0443	5.80203e-10	687352	ieu-b-39	diastolic blood pressure
rs61929307	12	69997422	G	T	0.344	0.1084	0.0182	2.59699e-09	752397	ieu-b-39	diastolic blood pressure
rs4143175	12	67782397	C	T	0.7589	-0.1139	0.0203	2.113e-08	745719	ieu-b-39	diastolic blood pressure
rs75507123	12	5417856	T	G	0.1274	-0.1434	0.0261	3.94203e-08	744384	ieu-b-39	diastolic blood pressure
rs117206641	12	133086888	T	C	0.1107	0.1454	0.0287	3.97997e-07	705999	ieu-b-39	diastolic blood pressure
rs10771962	12	32657473	T	G	0.3467	0.0838	0.0182	4.00701e-06	754177	ieu-b-39	diastolic blood pressure
rs4842313	12	79895819	T	C	0.866	-0.1115	0.0258	1.591e-05	732512	ieu-b-39	diastolic blood pressure
rs7338758	13	30137828	C	T	0.7556	-0.1938	0.0204	1.66917e-21	740280	ieu-b-39	diastolic blood pressure
rs9526707	13	51489186	A	G	0.3222	-0.1217	0.0186	6.59022e-11	744308	ieu-b-39	diastolic blood pressure
rs61948063	13	25251848	G	A	0.1199	0.1734	0.0271	1.50598e-10	729891	ieu-b-39	diastolic blood pressure
rs78474310	13	73826901	G	A	0.0449	0.2428	0.0423	9.7389e-09	743849	ieu-b-39	diastolic blood pressure
rs4304932	13	41986846	C	T	0.7624	0.1123	0.0208	7.02005e-08	721223	ieu-b-39	diastolic blood pressure
rs7988232	13	79808655	A	G	0.4109	0.0939	0.0178	1.24e-07	738687	ieu-b-39	diastolic blood pressure
rs75961402	13	56398286	A	G	0.1535	0.1254	0.0241	2.014e-07	749297	ieu-b-39	diastolic blood pressure
rs9512650	13	27934938	A	G	0.0513	-0.2002	0.0427	2.689e-06	661340	ieu-b-39	diastolic blood pressure
rs3011549	13	113634937	C	A	0.7323	-0.0907	0.0203	7.46793e-06	705770	ieu-b-39	diastolic blood pressure
rs72683923	14	50735947	C	T	0.0212	-0.5325	0.0635	5.02343e-17	690401	ieu-b-39	diastolic blood pressure
rs17125973	14	53415359	G	A	0.3064	0.1263	0.0188	2.0488e-11	748443	ieu-b-39	diastolic blood pressure
rs57786342	14	69260028	A	G	0.2055	0.1423	0.0216	4.37421e-11	743514	ieu-b-39	diastolic blood pressure
rs4424827	14	35110857	T	C	0.5669	-0.0981	0.0175	2.11101e-08	750823	ieu-b-39	diastolic blood pressure
rs1009017	14	72466285	C	T	0.7447	0.1001	0.0198	4.57404e-07	750643	ieu-b-39	diastolic blood pressure
rs3015455	14	51062162	A	G	0.7189	-0.0921	0.0193	1.72699e-06	752906	ieu-b-39	diastolic blood pressure
rs34983854	14	39858442	G	A	0.3978	0.071	0.0177	6.06401e-05	752351	ieu-b-39	diastolic blood pressure
rs75989961	14	98522675	G	T	0.082	0.1279	0.0328	9.39096e-05	706206	ieu-b-39	diastolic blood pressure
rs762551	15	75041917	A	C	0.7227	-0.3624	0.0194	4.38531e-78	751269	ieu-b-39	diastolic blood pressure
rs4932179	15	91430907	A	G	0.3564	-0.3092	0.0186	7.43875e-62	710691	ieu-b-39	diastolic blood pressure
rs4923915	15	42119606	T	C	0.3391	0.1631	0.0184	6.56599e-19	747824	ieu-b-39	diastolic blood pressure
rs6492982	15	41399951	T	C	0.5534	0.1549	0.0177	2.43501e-18	725678	ieu-b-39	diastolic blood pressure
rs2246754	15	96767312	T	C	0.2105	0.1354	0.0213	2.014e-10	747110	ieu-b-39	diastolic blood pressure
rs4965529	15	100145224	A	C	0.1708	-0.1417	0.0234	1.39901e-09	730462	ieu-b-39	diastolic blood pressure
rs3743157	15	85680532	A	C	0.1671	0.1284	0.0233	3.71801e-08	742316	ieu-b-39	diastolic blood pressure
rs35747824	16	20393308	T	A	0.2982	-0.2034	0.0191	2.29509e-26	737630	ieu-b-39	diastolic blood pressure
rs7186298	16	21088031	T	C	0.4301	-0.1553	0.0174	5.48151e-19	752370	ieu-b-39	diastolic blood pressure
rs77997837	16	4944256	T	C	0.2218	-0.186	0.021	7.86683e-19	741218	ieu-b-39	diastolic blood pressure
rs12926550	16	81510155	A	G	0.3158	-0.1517	0.0187	4.43609e-16	744788	ieu-b-39	diastolic blood pressure
rs146550789	16	66781040	C	T	0.0417	0.3645	0.0449	4.54046e-16	727165	ieu-b-39	diastolic blood pressure
rs3851738	16	75387533	C	G	0.5878	0.1267	0.0177	7.08925e-13	748439	ieu-b-39	diastolic blood pressure
rs10468291	16	49768046	A	C	0.569	-0.1166	0.0176	3.70169e-11	740638	ieu-b-39	diastolic blood pressure
rs1034906	16	4128853	C	G	0.1463	-0.1377	0.0245	1.957e-08	751546	ieu-b-39	diastolic blood pressure
rs75345455	16	4419854	T	C	0.0543	-0.2326	0.0425	4.492e-08	626858	ieu-b-39	diastolic blood pressure
rs59333122	16	19149996	A	C	0.2756	0.1087	0.0204	9.87302e-08	692157	ieu-b-39	diastolic blood pressure
rs4843748	16	87992929	A	G	0.6589	-0.0889	0.0183	1.278e-06	749205	ieu-b-39	diastolic blood pressure
rs7191540	16	60615912	C	T	0.2313	-0.0939	0.0205	4.84496e-06	750670	ieu-b-39	diastolic blood pressure
rs4291	17	61554194	A	T	0.6163	-0.1785	0.018	3.69488e-23	736651	ieu-b-39	diastolic blood pressure
rs3744010	17	73840243	A	G	0.2441	-0.1427	0.0203	2.00586e-12	743731	ieu-b-39	diastolic blood pressure
rs4925159	17	18185510	A	G	0.4253	0.1202	0.0176	8.25848e-12	745984	ieu-b-39	diastolic blood pressure
rs2611774	17	56732304	A	G	0.3375	0.1253	0.0185	1.13894e-11	743010	ieu-b-39	diastolic blood pressure
rs2074216	17	7133609	A	G	0.3654	0.1181	0.0184	1.43001e-10	719807	ieu-b-39	diastolic blood pressure
rs28661492	17	30609932	T	C	0.2022	-0.1359	0.0222	9.56093e-10	711894	ieu-b-39	diastolic blood pressure
rs2236375	17	1943888	C	T	0.7703	-0.0911	0.0209	1.26101e-05	733785	ieu-b-39	diastolic blood pressure
rs3935506	17	17882059	A	G	0.2439	0.0853	0.0204	3.01898e-05	733550	ieu-b-39	diastolic blood pressure
rs117470167	17	46666483	A	G	0.0413	-0.1795	0.0444	5.27898e-05	733738	ieu-b-39	diastolic blood pressure
rs11661473	18	42177123	A	G	0.2683	0.2007	0.0196	1.54383e-24	746718	ieu-b-39	diastolic blood pressure
rs34413141	18	777282	A	T	0.1821	-0.1808	0.0227	1.49108e-15	739428	ieu-b-39	diastolic blood pressure
rs58693787	18	48141710	G	A	0.2458	-0.1584	0.0202	3.81593e-15	749793	ieu-b-39	diastolic blood pressure
rs1154214	18	24546824	G	T	0.6037	0.1064	0.0177	1.76999e-09	755729	ieu-b-39	diastolic blood pressure
rs10048404	18	54578482	T	C	0.3694	-0.1096	0.0183	2.00498e-09	727764	ieu-b-39	diastolic blood pressure
rs10460108	18	73034151	G	A	0.52	-0.1038	0.0174	2.34698e-09	746925	ieu-b-39	diastolic blood pressure
rs7235890	18	55732115	T	G	0.8956	-0.1692	0.0288	4.12098e-09	734188	ieu-b-39	diastolic blood pressure
rs61219754	19	31864937	G	C	0.3947	0.1261	0.0179	1.65691e-12	739251	ieu-b-39	diastolic blood pressure
rs6511291	19	21950402	C	T	0.564	0.1158	0.0177	6.88652e-11	728229	ieu-b-39	diastolic blood pressure
rs411386	19	3113903	T	G	0.5501	-0.0787	0.0176	7.56397e-06	739809	ieu-b-39	diastolic blood pressure
rs8104559	19	22205167	C	T	0.1532	0.106	0.0242	1.185e-05	747340	ieu-b-39	diastolic blood pressure
rs10184428	2	165011827	A	C	0.5397	0.2499	0.0174	1.63005e-46	739806	ieu-b-39	diastolic blood pressure
rs1275957	2	26897501	T	G	0.5918	-0.2367	0.018	2.4598e-39	711238	ieu-b-39	diastolic blood pressure
rs115262049	2	43196694	T	A	0.087	-0.3605	0.0315	2.95325e-30	711618	ieu-b-39	diastolic blood pressure
rs4952668	2	43386568	A	G	0.6237	-0.192	0.018	1.12902e-26	740369	ieu-b-39	diastolic blood pressure
rs62167177	2	145938702	T	A	0.1367	-0.1992	0.0265	5.58599e-14	675632	ieu-b-39	diastolic blood pressure
rs6708508	2	19715641	C	T	0.6826	-0.1382	0.0185	8.24518e-14	754209	ieu-b-39	diastolic blood pressure
rs2241432	2	86438146	G	A	0.6538	0.1278	0.0181	1.77582e-12	750326	ieu-b-39	diastolic blood pressure
rs36063579	2	146701355	A	T	0.3239	0.1275	0.0186	7.70726e-12	736873	ieu-b-39	diastolic blood pressure
rs7606205	2	144146311	C	A	0.2973	0.1276	0.0191	2.36102e-11	735041	ieu-b-39	diastolic blood pressure
rs10207726	2	112744260	T	C	0.296	-0.1236	0.0189	6.07855e-11	756324	ieu-b-39	diastolic blood pressure
rs6732308	2	182996188	G	A	0.202	-0.1327	0.0216	8.425e-10	743664	ieu-b-39	diastolic blood pressure
rs10193543	2	72483329	G	T	0.1636	-0.1391	0.0235	3.19499e-09	746260	ieu-b-39	diastolic blood pressure
rs2311412	2	69010557	C	T	0.4947	-0.0954	0.0174	4.31897e-08	738395	ieu-b-39	diastolic blood pressure
rs10182056	2	55690223	G	A	0.1805	-0.1187	0.0225	1.25199e-07	750395	ieu-b-39	diastolic blood pressure
rs4894132	2	180738654	C	T	0.2713	-0.1016	0.0196	2.24202e-07	737081	ieu-b-39	diastolic blood pressure
rs139354822	2	242344695	C	T	0.0294	-0.2612	0.0557	2.75899e-06	644126	ieu-b-39	diastolic blood pressure
rs13408514	2	37203006	C	A	0.331	0.085	0.0184	3.73697e-06	748451	ieu-b-39	diastolic blood pressure
rs72844590	2	138421227	T	G	0.1508	0.113	0.0247	4.61095e-06	725833	ieu-b-39	diastolic blood pressure
rs12694277	2	213188795	C	T	0.7049	0.0866	0.0192	6.75601e-06	723671	ieu-b-39	diastolic blood pressure
rs750416	2	121997698	C	T	0.5613	0.0786	0.0175	7.42899e-06	737783	ieu-b-39	diastolic blood pressure
rs62189013	2	162583323	A	G	0.0967	-0.1302	0.0297	1.12499e-05	735697	ieu-b-39	diastolic blood pressure
rs2437927	2	176309553	C	T	0.1609	0.0973	0.0238	4.37905e-05	731920	ieu-b-39	diastolic blood pressure
rs10182307	2	227875360	A	G	0.4101	-0.0714	0.0176	4.82503e-05	751922	ieu-b-39	diastolic blood pressure
rs6108168	20	8626271	A	C	0.2546	-0.1901	0.0199	1.10306e-21	751295	ieu-b-39	diastolic blood pressure
rs4812536	20	40258709	G	A	0.3416	-0.1574	0.0186	2.59478e-17	725447	ieu-b-39	diastolic blood pressure
rs6742	20	62374441	C	T	0.7823	-0.18	0.0227	1.962e-15	648741	ieu-b-39	diastolic blood pressure
rs6019378	20	47309716	T	C	0.4381	-0.1376	0.0175	3.44667e-15	753483	ieu-b-39	diastolic blood pressure
rs6062344	20	62696024	T	C	0.4977	-0.1326	0.0178	1.024e-13	713273	ieu-b-39	diastolic blood pressure
rs2618647	20	17882452	G	A	0.4932	0.1216	0.0174	2.70209e-12	745285	ieu-b-39	diastolic blood pressure
rs3790227	20	19469002	A	C	0.2773	-0.1066	0.0193	3.44001e-08	753864	ieu-b-39	diastolic blood pressure
rs28572127	20	61179260	C	A	0.4123	0.083	0.0185	7.36207e-06	681351	ieu-b-39	diastolic blood pressure
rs12627651	21	44760603	A	G	0.2866	0.215	0.0197	7.8614e-28	718950	ieu-b-39	diastolic blood pressure
rs220249	21	43472148	A	G	0.4503	0.0798	0.0174	4.78101e-06	749001	ieu-b-39	diastolic blood pressure
rs13050325	21	16343812	G	A	0.2511	0.0847	0.0201	2.5e-05	743290	ieu-b-39	diastolic blood pressure
rs10212058	22	38158521	G	A	0.1958	-0.1005	0.022	4.77903e-06	743750	ieu-b-39	diastolic blood pressure
rs9856088	3	41860482	T	G	0.1647	0.3126	0.0235	2.81903e-40	744544	ieu-b-39	diastolic blood pressure
rs35648078	3	48175418	T	C	0.6473	0.2457	0.0186	1.21395e-39	711583	ieu-b-39	diastolic blood pressure
rs17485347	3	169127519	A	C	0.2559	-0.2483	0.0198	4.66015e-36	753323	ieu-b-39	diastolic blood pressure
rs2643826	3	27562988	T	C	0.4508	0.1857	0.0175	2.8327e-26	740066	ieu-b-39	diastolic blood pressure
rs9880098	3	133949366	A	G	0.3936	0.1753	0.0177	3.7222e-23	754008	ieu-b-39	diastolic blood pressure
rs7340705	3	53734443	C	T	0.3262	0.1756	0.0185	1.99986e-21	746968	ieu-b-39	diastolic blood pressure
rs78151625	3	158316726	C	T	0.1658	0.1869	0.0233	1.03896e-15	751211	ieu-b-39	diastolic blood pressure
rs4530498	3	57724602	G	A	0.5974	0.1409	0.0176	1.19895e-15	752470	ieu-b-39	diastolic blood pressure
rs79692989	3	154690339	T	C	0.101	-0.2269	0.029	4.74024e-15	745140	ieu-b-39	diastolic blood pressure
rs34905952	3	138104635	A	G	0.161	0.1834	0.0236	8.18653e-15	748837	ieu-b-39	diastolic blood pressure
rs9867963	3	11469126	T	C	0.6666	0.1375	0.0184	6.62674e-14	751463	ieu-b-39	diastolic blood pressure
rs28675079	3	111500002	A	G	0.1867	-0.1444	0.0222	8.34257e-11	751698	ieu-b-39	diastolic blood pressure
rs6777317	3	197070959	A	G	0.2899	0.1249	0.0195	1.50501e-10	719344	ieu-b-39	diastolic blood pressure
rs743395	3	37598382	T	C	0.3821	0.1053	0.0182	6.96803e-09	721534	ieu-b-39	diastolic blood pressure
rs6775484	3	196194484	A	C	0.6299	0.1045	0.0181	7.36597e-09	734356	ieu-b-39	diastolic blood pressure
rs9875380	3	132780356	T	C	0.4647	-0.0925	0.0173	9.29202e-08	751281	ieu-b-39	diastolic blood pressure
rs9872857	3	186207562	T	A	0.7944	0.1035	0.0214	1.28499e-06	751404	ieu-b-39	diastolic blood pressure
rs9831410	3	83099986	T	C	0.1887	-0.1052	0.0221	1.97102e-06	751430	ieu-b-39	diastolic blood pressure
rs262993	3	183476685	A	G	0.4329	-0.0808	0.0174	3.43297e-06	756431	ieu-b-39	diastolic blood pressure
rs4858758	3	20117233	T	C	0.3907	-0.0815	0.0177	4.06303e-06	752393	ieu-b-39	diastolic blood pressure
rs17016312	3	78609599	C	T	0.2087	-0.0931	0.0216	1.68399e-05	729542	ieu-b-39	diastolic blood pressure
rs3796581	4	156642884	G	A	0.1865	-0.255	0.0222	1.32587e-30	755320	ieu-b-39	diastolic blood pressure
rs56388530	4	106910958	T	C	0.7633	0.2291	0.0206	7.44903e-29	739001	ieu-b-39	diastolic blood pressure
rs6533521	4	111390816	G	A	0.7943	-0.2075	0.0217	1.15213e-21	731802	ieu-b-39	diastolic blood pressure
rs55924432	4	26812737	T	C	0.4006	0.1614	0.0181	5.37279e-19	713141	ieu-b-39	diastolic blood pressure
rs17004869	4	81205033	T	A	0.0485	0.3653	0.0435	4.56352e-17	646072	ieu-b-39	diastolic blood pressure
rs7683728	4	156402654	T	C	0.5312	-0.1224	0.0175	2.48199e-12	739422	ieu-b-39	diastolic blood pressure
rs871606	4	54799245	C	T	0.105	0.1844	0.0284	8.56052e-11	748610	ieu-b-39	diastolic blood pressure
rs9683944	4	138433162	G	A	0.2028	0.1257	0.0217	7.31695e-09	739624	ieu-b-39	diastolic blood pressure
rs10517653	4	157733990	T	G	0.1532	-0.136	0.0241	1.74699e-08	743678	ieu-b-39	diastolic blood pressure
rs12511987	4	46595623	G	T	0.1772	0.122	0.0229	9.83309e-08	738115	ieu-b-39	diastolic blood pressure
rs1347345	4	95938386	A	G	0.6175	-0.0915	0.0179	3.19301e-07	743933	ieu-b-39	diastolic blood pressure
rs4690028	4	2722793	T	C	0.3961	-0.0716	0.0177	5.16404e-05	752188	ieu-b-39	diastolic blood pressure
rs1435514	5	127842419	T	C	0.4032	0.1977	0.0176	2.72584e-29	753036	ieu-b-39	diastolic blood pressure
rs17722107	5	148361622	C	A	0.1905	-0.2232	0.0222	7.49031e-24	751605	ieu-b-39	diastolic blood pressure
rs4836465	5	122474938	G	A	0.1574	0.2144	0.0238	1.85183e-19	756553	ieu-b-39	diastolic blood pressure
rs2974609	5	114430610	G	A	0.5034	0.1424	0.0174	2.64728e-16	748151	ieu-b-39	diastolic blood pressure
rs13169321	5	61593895	G	A	0.0738	0.2525	0.0332	2.65583e-14	752623	ieu-b-39	diastolic blood pressure
rs954767	5	3706050	C	A	0.2595	0.1496	0.0198	4.24131e-14	745447	ieu-b-39	diastolic blood pressure
rs709668	5	96174186	G	A	0.7999	0.1522	0.0216	2.01604e-12	749111	ieu-b-39	diastolic blood pressure
rs1020661	5	57179504	C	T	0.6487	0.1142	0.0181	2.98497e-10	751948	ieu-b-39	diastolic blood pressure
rs16890746	5	33118673	C	T	0.3585	0.1083	0.018	1.63799e-09	754813	ieu-b-39	diastolic blood pressure
rs1871190	5	97953719	T	G	0.3344	0.1078	0.0186	6.62995e-09	733560	ieu-b-39	diastolic blood pressure
rs4957026	5	361148	G	A	0.6608	-0.0947	0.0185	3.07801e-07	735747	ieu-b-39	diastolic blood pressure
rs4705752	5	112366678	G	A	0.5058	-0.0834	0.0173	1.38201e-06	751719	ieu-b-39	diastolic blood pressure
rs17080102	6	151004770	C	G	0.0696	-0.4853	0.034	3.90841e-46	753538	ieu-b-39	diastolic blood pressure
rs10943605	6	79655477	A	G	0.4882	0.1723	0.0173	2.92617e-23	748663	ieu-b-39	diastolic blood pressure
rs1761617	6	118678317	G	C	0.1408	0.1942	0.0249	6.72202e-15	748057	ieu-b-39	diastolic blood pressure
rs1322639	6	169587103	A	G	0.7766	-0.1584	0.0209	3.87258e-14	739714	ieu-b-39	diastolic blood pressure
rs9365555	6	163757127	G	A	0.3259	-0.1254	0.0187	1.96381e-11	733794	ieu-b-39	diastolic blood pressure
rs2328813	6	147699123	A	C	0.5735	-0.1113	0.0175	1.91201e-10	751956	ieu-b-39	diastolic blood pressure
rs6921291	6	97066242	T	C	0.1903	0.136	0.0221	7.66796e-10	750366	ieu-b-39	diastolic blood pressure
rs145211473	6	39242163	G	A	0.0216	-0.3621	0.0634	1.13899e-08	675507	ieu-b-39	diastolic blood pressure
rs9394102	6	11472845	A	C	0.5329	0.0891	0.0175	3.35598e-07	740524	ieu-b-39	diastolic blood pressure
rs12194247	6	133996536	T	C	0.0485	-0.1959	0.0409	1.626e-06	735634	ieu-b-39	diastolic blood pressure
rs7767006	6	43354945	A	G	0.2104	0.0988	0.0211	2.96702e-06	756479	ieu-b-39	diastolic blood pressure
rs9885632	6	131311909	T	C	0.7304	0.0866	0.0195	9.03192e-06	751656	ieu-b-39	diastolic blood pressure
rs1033451	6	27593501	G	T	0.1957	0.0953	0.0218	1.274e-05	753464	ieu-b-39	diastolic blood pressure
rs9356632	6	170589803	A	G	0.1372	-0.1064	0.0256	3.22797e-05	729532	ieu-b-39	diastolic blood pressure
rs4712116	6	56068918	T	C	0.5558	0.0691	0.0174	7.16094e-05	750782	ieu-b-39	diastolic blood pressure
rs891511	7	150704843	A	G	0.3322	-0.2634	0.0191	2.11009e-43	699752	ieu-b-39	diastolic blood pressure
rs10282122	7	2529623	T	C	0.6679	-0.1847	0.0187	5.48909e-23	725737	ieu-b-39	diastolic blood pressure
rs28451436	7	27319039	A	G	0.1038	0.2721	0.0286	2.13403e-21	745953	ieu-b-39	diastolic blood pressure
rs13247448	7	96460220	C	T	0.5817	0.1438	0.0176	2.72772e-16	747180	ieu-b-39	diastolic blood pressure
rs13244567	7	131160688	T	G	0.3975	0.1395	0.0177	2.75423e-15	752329	ieu-b-39	diastolic blood pressure
rs13227860	7	22154454	A	G	0.2998	0.1456	0.0197	1.41612e-13	694095	ieu-b-39	diastolic blood pressure
rs141212865	7	139404666	C	A	0.1949	-0.1479	0.0222	2.52522e-11	733489	ieu-b-39	diastolic blood pressure
rs11765592	7	7250753	C	T	0.1101	0.1747	0.0278	3.34896e-10	750660	ieu-b-39	diastolic blood pressure
rs13240040	7	14375977	G	A	0.3164	-0.1186	0.019	3.97704e-10	723922	ieu-b-39	diastolic blood pressure
rs28823280	8	82777716	A	G	0.2543	-0.1439	0.0199	4.85959e-13	748093	ieu-b-39	diastolic blood pressure
rs2935545	8	101675872	A	G	0.3029	-0.1273	0.019	1.90722e-11	743730	ieu-b-39	diastolic blood pressure
rs76735299	8	142396481	A	G	0.0816	0.2167	0.0326	2.78227e-11	714641	ieu-b-39	diastolic blood pressure
rs4582532	8	95969257	A	G	0.5064	-0.1061	0.0174	9.87507e-10	748454	ieu-b-39	diastolic blood pressure
rs4873492	8	51947549	T	C	0.1725	0.1401	0.0231	1.28201e-09	741822	ieu-b-39	diastolic blood pressure
rs2979470	8	30288272	C	T	0.5097	-0.1016	0.0173	4.61201e-09	746687	ieu-b-39	diastolic blood pressure
rs9329247	8	11580907	G	A	0.8355	-0.1357	0.0233	6.09705e-09	753319	ieu-b-39	diastolic blood pressure
rs13253358	8	68920135	T	C	0.2981	0.1061	0.0189	1.99899e-08	751420	ieu-b-39	diastolic blood pressure
rs4875958	8	1721090	A	G	0.7123	0.1056	0.0193	4.39097e-08	739770	ieu-b-39	diastolic blood pressure
rs1047030	8	22428708	G	A	0.1963	-0.1264	0.0233	5.68905e-08	666605	ieu-b-39	diastolic blood pressure
rs4598218	8	129483956	T	C	0.6163	0.0948	0.018	1.305e-07	736493	ieu-b-39	diastolic blood pressure
rs36002174	8	140923682	T	C	0.1659	-0.0976	0.0233	2.773e-05	751147	ieu-b-39	diastolic blood pressure
rs56123029	8	124673630	C	T	0.1996	0.0872	0.0217	5.77006e-05	750874	ieu-b-39	diastolic blood pressure
rs6271	9	136522274	T	C	0.0737	-0.4313	0.0352	1.71791e-34	677959	ieu-b-39	diastolic blood pressure
rs76452347	9	35906471	T	C	0.2053	-0.2246	0.0229	9.3713e-23	660811	ieu-b-39	diastolic blood pressure
rs11145807	9	139520789	G	A	0.5942	-0.155	0.0184	4.10393e-17	690165	ieu-b-39	diastolic blood pressure
rs7034315	9	112355892	G	A	0.856	0.176	0.0251	2.32702e-12	732097	ieu-b-39	diastolic blood pressure
rs1332813	9	9350706	C	T	0.6486	-0.1139	0.0181	3.33803e-10	749962	ieu-b-39	diastolic blood pressure
rs12216886	9	2493751	G	T	0.1923	-0.1292	0.0221	4.75697e-09	746537	ieu-b-39	diastolic blood pressure
rs60191654	9	753648	G	A	0.1886	0.1191	0.0222	7.92301e-08	747540	ieu-b-39	diastolic blood pressure
rs13286845	9	22934663	C	A	0.7596	-0.1016	0.0205	7.25504e-07	734075	ieu-b-39	diastolic blood pressure
rs1891730	9	130309028	C	T	0.3837	0.0839	0.0181	3.61402e-06	726452	ieu-b-39	diastolic blood pressure
rs55962158	9	77242679	C	G	0.2431	-0.0925	0.0205	6.07701e-06	736621	ieu-b-39	diastolic blood pressure
rs2381117	9	34382175	C	T	0.7865	-0.091	0.0211	1.63099e-05	752822	ieu-b-39	diastolic blood pressure
Abbreviations: SNP, single nucleotide polymorphism; chr_name, chromosome name; chrom_start, chromosome start position; ea, effect allele; eaf, effect allele frequency; nea, non-effect allele frequency ; beta, beta coefficient ; se, standard error ; n, sample size ; id.exposure, MR-base ID of GWAS study for exposure.

## Sheet: Table S3
Table S3. SBP-exclusive SNPs included in the Mendelian randomization analysis for SBP
SNP	Chromosome	Position	ea	nea	eaf	beta	se	p-value	n	id.GWAS	trait
rs6683704	1	81666041	C	T	0.6468	-0.125	0.0316	7.49998e-05	728129	ieu-b-38	systolic blood pressure
rs861576	1	184725397	T	C	0.4074	0.1293	0.0308	2.70203e-05	724211	ieu-b-38	systolic blood pressure
rs6661281	1	156074845	C	T	0.4064	-0.1451	0.0309	2.56702e-06	722302	ieu-b-38	systolic blood pressure
rs12116637	1	43066594	A	G	0.2906	0.161	0.0332	1.286e-06	731169	ieu-b-38	systolic blood pressure
rs307359	1	1280014	G	A	0.9309	0.3786	0.0648	5.175e-09	638919	ieu-b-38	systolic blood pressure
rs2796283	1	207978732	A	G	0.4042	-0.195	0.0306	1.93798e-10	734737	ieu-b-38	systolic blood pressure
rs3850543	1	59653630	G	A	0.3701	-0.2243	0.0314	9.06358e-13	721967	ieu-b-38	systolic blood pressure
rs11592166	10	118502055	C	G	0.2061	0.1713	0.0395	1.45999e-05	659217	ieu-b-38	systolic blood pressure
rs11256837	10	10840535	A	G	0.2068	0.1714	0.0377	5.55597e-06	713980	ieu-b-38	systolic blood pressure
rs1185704	10	61710540	G	T	0.4436	0.1498	0.0306	9.90102e-07	720323	ieu-b-38	systolic blood pressure
rs56352451	10	5804865	T	C	0.1324	0.2224	0.0444	5.51404e-07	734423	ieu-b-38	systolic blood pressure
rs17506606	10	24669877	G	C	0.2465	0.1956	0.0354	3.23303e-08	721720	ieu-b-38	systolic blood pressure
rs12221125	10	97262541	C	T	0.2178	0.2097	0.0373	1.95101e-08	703028	ieu-b-38	systolic blood pressure
rs12412313	10	134456762	G	A	0.2313	-0.2117	0.0362	4.93299e-09	718867	ieu-b-38	systolic blood pressure
rs10823136	10	69855363	C	T	0.0785	0.3501	0.0583	1.90902e-09	713049	ieu-b-38	systolic blood pressure
rs813412	10	32284825	T	C	0.7508	-0.2098	0.0349	1.86599e-09	730888	ieu-b-38	systolic blood pressure
rs10887914	10	82215288	C	T	0.5375	-0.2007	0.0302	3.18273e-11	731829	ieu-b-38	systolic blood pressure
rs3829909	10	114831434	T	A	0.2762	0.233	0.035	2.94917e-11	681806	ieu-b-38	systolic blood pressure
rs11000852	10	75783340	C	T	0.46	-0.2151	0.0304	1.53391e-12	725202	ieu-b-38	systolic blood pressure
rs1562445	11	22367286	A	G	0.2237	-0.1526	0.0363	2.67098e-05	727362	ieu-b-38	systolic blood pressure
rs74482535	11	44030783	T	C	0.0913	-0.249	0.0532	2.89901e-06	726281	ieu-b-38	systolic blood pressure
rs78799967	11	118266523	T	C	0.0265	-0.5059	0.1016	6.41697e-07	645297	ieu-b-38	systolic blood pressure
rs138429802	11	871030	A	G	0.0951	-0.2799	0.0555	4.495e-07	644599	ieu-b-38	systolic blood pressure
rs10736586	11	130468096	T	C	0.6538	0.1784	0.0319	2.23398e-08	723633	ieu-b-38	systolic blood pressure
rs10789607	11	107184854	T	C	0.3372	0.1866	0.0319	4.93003e-09	734060	ieu-b-38	systolic blood pressure
rs7977389	12	49981722	C	T	0.1062	-0.2575	0.049	1.45902e-07	736554	ieu-b-38	systolic blood pressure
rs11571376	12	1059556	G	C	0.2943	0.1803	0.0332	5.69797e-08	725790	ieu-b-38	systolic blood pressure
rs4980877	12	418916	T	C	0.2841	0.2099	0.0331	2.35299e-10	744039	ieu-b-38	systolic blood pressure
rs10770612	12	20230639	G	A	0.2028	-0.2881	0.0379	2.92617e-14	720168	ieu-b-38	systolic blood pressure
rs277152	13	32087608	A	G	0.3483	-0.1337	0.0317	2.49299e-05	730932	ieu-b-38	systolic blood pressure
rs714828	13	110367814	A	G	0.3448	0.1487	0.0318	2.92503e-06	730268	ieu-b-38	systolic blood pressure
rs9532959	13	42543516	A	G	0.0796	0.2706	0.0557	1.19699e-06	736169	ieu-b-38	systolic blood pressure
rs7491248	13	47180671	A	G	0.2239	0.2163	0.0362	2.37498e-09	731717	ieu-b-38	systolic blood pressure
rs210314	14	54122401	T	C	0.5696	-0.1427	0.0303	2.39999e-06	740223	ieu-b-38	systolic blood pressure
rs76891117	14	73399837	G	A	0.1023	0.2664	0.0501	1.02499e-07	732636	ieu-b-38	systolic blood pressure
rs8013933	14	94465789	C	T	0.3087	-0.2027	0.0327	5.481e-10	731475	ieu-b-38	systolic blood pressure
rs74078236	14	98550530	T	G	0.3844	0.2502	0.0308	4.2092e-16	743876	ieu-b-38	systolic blood pressure
rs3191402	15	59429160	A	G	0.4068	-0.1217	0.0311	8.93491e-05	721548	ieu-b-38	systolic blood pressure
rs35156457	15	93218098	T	C	0.614	-0.1842	0.031	2.79602e-09	732068	ieu-b-38	systolic blood pressure
rs7163628	15	50851203	T	C	0.4472	0.2262	0.0301	5.65327e-14	742835	ieu-b-38	systolic blood pressure
rs3934541	16	85298712	T	C	0.5586	-0.1449	0.0329	1.04501e-05	636977	ieu-b-38	systolic blood pressure
rs11641374	16	1347717	A	C	0.5995	-0.1943	0.0309	3.26002e-10	726309	ieu-b-38	systolic blood pressure
rs62039170	16	71085671	C	T	0.0459	0.6396	0.0844	3.46099e-14	558466	ieu-b-38	systolic blood pressure
rs78139258	17	39957022	T	C	0.0989	0.2638	0.0524	4.92006e-07	699218	ieu-b-38	systolic blood pressure
rs9899540	17	30777924	T	A	0.6001	-0.2011	0.0316	1.865e-10	701317	ieu-b-38	systolic blood pressure
rs56288724	17	60767135	G	A	0.4169	0.2178	0.031	2.01094e-12	717104	ieu-b-38	systolic blood pressure
rs72831855	17	46844564	T	C	0.0565	0.5071	0.0685	1.35706e-13	694340	ieu-b-38	systolic blood pressure
rs10451262	17	42702056	C	T	0.9059	-0.3948	0.0515	1.70412e-14	741394	ieu-b-38	systolic blood pressure
rs11650511	17	1337960	T	C	0.4377	0.2431	0.0314	1.06709e-14	693990	ieu-b-38	systolic blood pressure
rs12966571	18	12736042	A	G	0.1282	-0.1943	0.0457	2.069e-05	720666	ieu-b-38	systolic blood pressure
rs12172847	18	60223017	A	G	0.3229	-0.1436	0.032	7.21606e-06	742968	ieu-b-38	systolic blood pressure
rs12605558	18	26719357	A	G	0.6118	0.1481	0.0309	1.63099e-06	737195	ieu-b-38	systolic blood pressure
rs12967796	18	48277401	C	A	0.1393	-0.2936	0.0434	1.34896e-11	736929	ieu-b-38	systolic blood pressure
rs138877676	19	50935809	T	G	0.0193	-0.66	0.1237	9.52906e-08	605940	ieu-b-38	systolic blood pressure
rs55678414	19	2177625	G	T	0.0646	0.6889	0.0634	1.55489e-27	715680	ieu-b-38	systolic blood pressure
rs968267	2	9297590	A	G	0.6115	0.1405	0.0309	5.54204e-06	729482	ieu-b-38	systolic blood pressure
rs4664080	2	152978341	A	G	0.3975	-0.1451	0.0308	2.43899e-06	730183	ieu-b-38	systolic blood pressure
rs13432340	2	170436157	G	A	0.5661	-0.1534	0.0303	4.26197e-07	733127	ieu-b-38	systolic blood pressure
rs2920899	2	55279681	T	G	0.7864	0.1986	0.0372	9.44604e-08	717722	ieu-b-38	systolic blood pressure
rs150194832	2	106126880	C	G	0.0934	-0.2901	0.0523	2.87799e-08	733654	ieu-b-38	systolic blood pressure
rs10197337	2	183003887	C	G	0.1305	-0.2521	0.0452	2.51299e-08	716760	ieu-b-38	systolic blood pressure
rs12694861	2	231270165	A	G	0.6023	0.1761	0.0307	9.3901e-09	735054	ieu-b-38	systolic blood pressure
rs1995496	2	242445336	G	A	0.5017	0.1851	0.0305	1.29999e-09	714692	ieu-b-38	systolic blood pressure
rs296797	2	201102905	C	T	0.595	-0.2161	0.0308	2.15477e-12	728900	ieu-b-38	systolic blood pressure
rs1250244	2	216297796	C	G	0.7311	-0.3039	0.034	3.7222e-19	731460	ieu-b-38	systolic blood pressure
rs2249105	2	65287896	G	A	0.3679	-0.2927	0.0313	7.63484e-21	729133	ieu-b-38	systolic blood pressure
rs11699758	20	60901762	T	C	0.034	-0.3594	0.0866	3.323e-05	692551	ieu-b-38	systolic blood pressure
rs910085	20	31383353	G	T	0.3823	0.1404	0.0312	6.70193e-06	726005	ieu-b-38	systolic blood pressure
rs56054109	20	2770535	A	G	0.4962	-0.1497	0.0307	1.11299e-06	706398	ieu-b-38	systolic blood pressure
rs35796750	21	47422412	T	C	0.5502	-0.1337	0.0305	1.185e-05	726664	ieu-b-38	systolic blood pressure
rs11701512	21	47962811	G	A	0.8191	-0.1958	0.039	5.23805e-07	742377	ieu-b-38	systolic blood pressure
rs149487184	21	35605863	T	C	0.0243	-0.6339	0.1048	1.46201e-09	662772	ieu-b-38	systolic blood pressure
rs2285178	22	38205989	C	T	0.3059	0.1602	0.0326	8.65705e-07	741946	ieu-b-38	systolic blood pressure
rs77692990	22	50219952	T	C	0.0797	-0.3178	0.0566	1.945e-08	721647	ieu-b-38	systolic blood pressure
rs9608690	22	28921347	A	G	0.0682	-0.3711	0.06	6.12901e-10	736360	ieu-b-38	systolic blood pressure
rs729448	3	73260545	A	G	0.5472	-0.1213	0.0304	6.61698e-05	724702	ieu-b-38	systolic blood pressure
rs6438253	3	115115932	G	A	0.5022	-0.1379	0.0304	5.56199e-06	720841	ieu-b-38	systolic blood pressure
rs34877991	3	45643648	C	G	0.4118	-0.1484	0.0314	2.34898e-06	701117	ieu-b-38	systolic blood pressure
rs2293947	3	128097496	C	A	0.0884	-0.272	0.0536	3.94103e-07	722551	ieu-b-38	systolic blood pressure
rs73171158	3	176927949	C	T	0.5328	0.1763	0.032	3.51002e-08	654717	ieu-b-38	systolic blood pressure
rs12498098	3	27598649	C	T	0.1453	0.3101	0.043	5.57571e-13	729605	ieu-b-38	systolic blood pressure
rs13441	4	10099340	C	T	0.693	0.1473	0.0327	6.44303e-06	734330	ieu-b-38	systolic blood pressure
rs28418993	4	48946138	A	G	0.4547	-0.1691	0.0304	2.69203e-08	725851	ieu-b-38	systolic blood pressure
rs13128814	4	146801002	A	G	0.5141	-0.2167	0.0305	1.24308e-12	714278	ieu-b-38	systolic blood pressure
rs1290933	4	2668217	A	C	0.6919	-0.2847	0.0327	3.17176e-18	729752	ieu-b-38	systolic blood pressure
rs6867399	5	52135543	A	C	0.2671	0.1576	0.0357	1.01501e-05	669884	ieu-b-38	systolic blood pressure
rs1432457	5	119781569	G	A	0.2848	0.1561	0.0334	2.93501e-06	731611	ieu-b-38	systolic blood pressure
rs157350	5	156139569	A	G	0.8705	0.2276	0.045	4.26501e-07	733384	ieu-b-38	systolic blood pressure
rs2937075	5	15747814	G	A	0.6916	-0.168	0.0327	2.91199e-07	727724	ieu-b-38	systolic blood pressure
rs16892892	5	63874626	G	A	0.3111	0.1766	0.0326	5.94593e-08	731585	ieu-b-38	systolic blood pressure
rs12697889	5	77870700	A	G	0.463	-0.2248	0.0302	1.02494e-13	729494	ieu-b-38	systolic blood pressure
rs649472	6	42673015	C	T	0.2926	-0.1308	0.0332	8.288e-05	729534	ieu-b-38	systolic blood pressure
rs77055604	6	85393662	A	G	0.1045	-0.2228	0.0493	6.27697e-06	734721	ieu-b-38	systolic blood pressure
rs1570350	6	143592386	G	A	0.4417	-0.147	0.0306	1.54999e-06	723255	ieu-b-38	systolic blood pressure
rs2569842	6	1649032	T	C	0.2844	0.1618	0.0334	1.31299e-06	728383	ieu-b-38	systolic blood pressure
rs179992	6	16324322	G	A	0.3959	0.1721	0.0309	2.40602e-08	733028	ieu-b-38	systolic blood pressure
rs1474698	6	56064197	T	C	0.5524	-0.1767	0.0305	6.73101e-09	724276	ieu-b-38	systolic blood pressure
rs9294987	6	169720237	C	T	0.4967	0.1934	0.0313	6.25403e-10	686333	ieu-b-38	systolic blood pressure
rs434578	6	159693220	T	C	0.8641	-0.3258	0.0445	2.37301e-13	722461	ieu-b-38	systolic blood pressure
rs3735576	7	155531080	G	A	0.1913	0.1643	0.0386	2.053e-05	725945	ieu-b-38	systolic blood pressure
rs917275	7	28658522	G	A	0.3901	0.1726	0.0312	3.26099e-08	714294	ieu-b-38	systolic blood pressure
rs67617547	7	90297177	G	C	0.3303	-0.1799	0.0322	2.39299e-08	725288	ieu-b-38	systolic blood pressure
rs73727605	7	149474622	A	G	0.0663	0.3616	0.0623	6.60404e-09	706794	ieu-b-38	systolic blood pressure
rs12668436	7	47548893	C	T	0.2459	0.2151	0.035	7.88297e-10	733620	ieu-b-38	systolic blood pressure
rs2074633	7	19035920	C	T	0.2097	0.329	0.0372	8.91046e-19	726833	ieu-b-38	systolic blood pressure
rs2392929	7	106414069	G	T	0.2027	0.7507	0.0379	1.95794e-87	723277	ieu-b-38	systolic blood pressure
rs7845722	8	33309993	A	G	0.6005	-0.1269	0.0308	3.72297e-05	733371	ieu-b-38	systolic blood pressure
rs6987335	8	142235358	G	T	0.4044	-0.1418	0.0308	4.14295e-06	729120	ieu-b-38	systolic blood pressure
rs2280870	8	65499192	G	T	0.2777	0.169	0.0343	8.58499e-07	703901	ieu-b-38	systolic blood pressure
rs5772	8	110098632	C	G	0.6002	-0.1941	0.0307	2.64198e-10	736628	ieu-b-38	systolic blood pressure
rs7009170	8	92149429	C	T	0.6811	0.2151	0.0324	3.00469e-11	734832	ieu-b-38	systolic blood pressure
rs7830900	8	141119151	A	G	0.7138	-0.2276	0.0336	1.3219e-11	721826	ieu-b-38	systolic blood pressure
rs74900445	8	95268903	C	T	0.1189	0.3164	0.0467	1.22603e-11	732532	ieu-b-38	systolic blood pressure
rs2977329	8	76696976	G	T	0.5007	0.2104	0.0302	3.287e-12	728952	ieu-b-38	systolic blood pressure
rs77574378	9	19105638	C	T	0.1624	0.164	0.041	6.41402e-05	728396	ieu-b-38	systolic blood pressure
rs62536879	9	38084431	T	A	0.3537	-0.1373	0.0324	2.25398e-05	693171	ieu-b-38	systolic blood pressure
rs7042283	9	71518027	G	T	0.1437	0.1835	0.0429	1.884e-05	734727	ieu-b-38	systolic blood pressure
rs4553000	9	34223553	T	C	0.5141	-0.2035	0.03	1.09396e-11	740912	ieu-b-38	systolic blood pressure
rs13290326	9	116696625	T	C	0.5014	-0.2122	0.03	1.51985e-12	737060	ieu-b-38	systolic blood pressure
rs149411756	9	127900635	G	A	0.1315	0.3366	0.0444	3.31818e-14	741727	ieu-b-38	systolic blood pressure
Abbreviations: SNP, single nucleotide polymorphism; chr_name, chromosome name; chrom_start, chromosome start position; ea, effect allele; eaf, effect allele frequency; nea, non-effect allele frequency ; beta, beta coefficient ; se, standard error ; n, sample size ; id.exposure, MR-base ID of GWAS study for exposure.

## Sheet: Table S4
Table S4. DBP-exclusive SNPs included in the Mendelian randomization analysis for DBP
SNP	chr_name	chrom_start	ea	nea	eaf	beta	se	p-value	n	id.exposure	trait
rs72704264	1	145713305	C	G	0.2172	0.117	0.0212	3.60296e-08	730521	ieu-b-39	diastolic blood pressure
rs6681713	1	51527684	G	T	0.0187	-0.4146	0.0656	2.66103e-10	748826	ieu-b-39	diastolic blood pressure
rs13796	1	154245917	C	T	0.1359	0.1626	0.0257	2.43602e-10	728815	ieu-b-39	diastolic blood pressure
rs150816167	1	179571862	C	T	0.0451	0.2873	0.0446	1.17001e-10	663455	ieu-b-39	diastolic blood pressure
rs882624	1	201735913	T	C	0.3325	-0.1571	0.0185	2.334e-17	736972	ieu-b-39	diastolic blood pressure
rs2490395	1	243458922	G	A	0.5256	-0.1993	0.0173	1.14789e-30	751267	ieu-b-39	diastolic blood pressure
rs11008355	10	31412561	C	G	0.2389	0.0893	0.0203	1.096e-05	750644	ieu-b-39	diastolic blood pressure
rs72847884	10	103115345	G	A	0.0466	-0.2664	0.0423	3.039e-10	714837	ieu-b-39	diastolic blood pressure
rs10906391	10	13523937	T	C	0.3171	0.1286	0.0188	7.57356e-12	741893	ieu-b-39	diastolic blood pressure
rs12797557	11	117254122	A	G	0.2575	0.0853	0.0198	1.64301e-05	751207	ieu-b-39	diastolic blood pressure
rs2929184	11	6289118	G	A	0.2289	-0.1092	0.0214	3.29397e-07	694773	ieu-b-39	diastolic blood pressure
rs79889784	11	1702117	T	G	0.0176	-0.3941	0.0717	3.86198e-08	643152	ieu-b-39	diastolic blood pressure
rs875106	11	70005641	A	G	0.5219	-0.1329	0.0173	1.70805e-14	752919	ieu-b-39	diastolic blood pressure
rs11246473	11	51277644	C	T	0.1321	-0.2219	0.0278	1.34307e-15	643886	ieu-b-39	diastolic blood pressure
rs76785029	12	94882905	T	C	0.079	0.1561	0.0334	2.95801e-06	703226	ieu-b-39	diastolic blood pressure
rs7313556	12	15297359	G	A	0.6513	-0.0878	0.0181	1.238e-06	754481	ieu-b-39	diastolic blood pressure
rs7965392	12	42540280	A	G	0.387	0.1118	0.0179	4.15997e-10	745290	ieu-b-39	diastolic blood pressure
rs11108209	12	96109855	C	T	0.0932	0.1901	0.03	2.39999e-10	740761	ieu-b-39	diastolic blood pressure
rs9318032	13	72374849	A	G	0.0868	0.1924	0.0319	1.702e-09	740392	ieu-b-39	diastolic blood pressure
rs55684003	13	97988689	G	A	0.3041	-0.122	0.0189	1.014e-10	751622	ieu-b-39	diastolic blood pressure
rs9577891	13	114503598	T	C	0.4656	-0.1187	0.0181	4.98999e-11	691181	ieu-b-39	diastolic blood pressure
rs2244643	14	92359022	C	A	0.3234	-0.0902	0.0188	1.68202e-06	726771	ieu-b-39	diastolic blood pressure
rs11628933	14	60700903	C	G	0.2336	-0.1222	0.0206	3.11501e-09	746152	ieu-b-39	diastolic blood pressure
rs58646822	15	62806134	T	C	0.2564	0.0785	0.0201	9.7609e-05	731005	ieu-b-39	diastolic blood pressure
rs62004794	15	68454523	G	A	0.5606	0.0962	0.0174	3.37699e-08	752903	ieu-b-39	diastolic blood pressure
rs7180952	15	85162551	T	C	0.5393	-0.1008	0.0176	9.822e-09	737567	ieu-b-39	diastolic blood pressure
rs11631051	15	42102579	A	T	0.3116	-0.1081	0.0187	7.14003e-09	754159	ieu-b-39	diastolic blood pressure
rs10873612	15	26105602	T	C	0.5961	-0.1096	0.0179	9.50605e-10	731976	ieu-b-39	diastolic blood pressure
rs35654783	15	44018656	C	T	0.7236	-0.1383	0.0196	1.55489e-12	738735	ieu-b-39	diastolic blood pressure
rs59888683	15	79049464	T	C	0.1921	-0.1759	0.0238	1.56603e-13	640603	ieu-b-39	diastolic blood pressure
rs9937815	16	56330832	G	A	0.3269	-0.075	0.0186	5.48997e-05	738784	ieu-b-39	diastolic blood pressure
rs79989256	16	69429914	C	T	0.0528	-0.2416	0.0397	1.217e-09	729198	ieu-b-39	diastolic blood pressure
rs8068804	17	3985864	A	G	0.324	0.112	0.0185	1.38e-09	754319	ieu-b-39	diastolic blood pressure
rs7230393	18	35782639	A	G	0.4699	0.0695	0.0174	6.42495e-05	751356	ieu-b-39	diastolic blood pressure
rs12982298	19	41047360	T	G	0.3579	-0.0925	0.0184	5.36204e-07	721528	ieu-b-39	diastolic blood pressure
rs58190593	19	19263938	T	C	0.1361	0.1501	0.0255	4.02504e-09	742389	ieu-b-39	diastolic blood pressure
rs12983238	19	39438532	G	A	0.693	0.1266	0.0201	3.22901e-10	656770	ieu-b-39	diastolic blood pressure
rs2009733	19	8398714	G	A	0.5005	-0.1217	0.0176	5.10152e-12	727019	ieu-b-39	diastolic blood pressure
rs7569471	2	55179365	T	C	0.5837	0.0792	0.0175	6.20297e-06	748087	ieu-b-39	diastolic blood pressure
rs4674969	2	225942022	C	T	0.4817	0.0812	0.0175	3.34703e-06	736463	ieu-b-39	diastolic blood pressure
rs1876487	2	73114352	C	A	0.7052	0.1099	0.0196	1.93001e-08	706542	ieu-b-39	diastolic blood pressure
rs1263671	2	207996447	C	T	0.1632	0.1394	0.0238	4.69105e-09	724712	ieu-b-39	diastolic blood pressure
rs4952981	2	43428651	C	T	0.4994	-0.1132	0.0174	8.58223e-11	737526	ieu-b-39	diastolic blood pressure
rs4851462	2	98357163	C	T	0.3754	0.1199	0.0182	3.96369e-11	729831	ieu-b-39	diastolic blood pressure
rs6758859	2	173965056	C	T	0.3645	-0.1211	0.0179	1.45412e-11	753139	ieu-b-39	diastolic blood pressure
rs2848657	2	158495349	T	A	0.8709	0.1841	0.026	1.52195e-12	738323	ieu-b-39	diastolic blood pressure
rs1996992	2	219651349	T	G	0.0516	-0.2967	0.0394	4.70977e-14	745155	ieu-b-39	diastolic blood pressure
rs1109605	20	19494801	C	T	0.0968	-0.1287	0.0296	1.333e-05	741546	ieu-b-39	diastolic blood pressure
rs237485	20	48004238	G	A	0.3024	-0.1124	0.0191	3.62602e-09	736550	ieu-b-39	diastolic blood pressure
rs596547	20	10551899	C	A	0.375	-0.1122	0.0179	3.49704e-10	751860	ieu-b-39	diastolic blood pressure
rs28451064	21	35593827	A	G	0.1312	0.1278	0.0266	1.53699e-06	702833	ieu-b-39	diastolic blood pressure
rs11909120	21	30131872	T	A	0.1435	-0.121	0.0248	1.064e-06	753191	ieu-b-39	diastolic blood pressure
rs12485003	22	40635276	A	G	0.0905	-0.1589	0.0315	4.43803e-07	699537	ieu-b-39	diastolic blood pressure
rs9609429	22	32517431	C	T	0.2764	-0.1203	0.0195	6.32106e-10	748581	ieu-b-39	diastolic blood pressure
rs4684242	3	14895105	C	G	0.18	0.0918	0.0226	4.90795e-05	744007	ieu-b-39	diastolic blood pressure
rs3774702	3	63856870	A	G	0.1768	0.147	0.0228	1.17501e-10	747892	ieu-b-39	diastolic blood pressure
rs11923667	3	101268080	A	T	0.4071	0.1175	0.0177	3.09813e-11	745163	ieu-b-39	diastolic blood pressure
rs1706003	3	194299967	T	G	0.4675	0.1243	0.0181	5.77032e-12	697184	ieu-b-39	diastolic blood pressure
rs1675383	3	57945274	A	C	0.4431	0.1488	0.0174	1.47197e-17	748757	ieu-b-39	diastolic blood pressure
rs12511109	4	151361745	C	T	0.0376	0.2225	0.0462	1.42899e-06	747132	ieu-b-39	diastolic blood pressure
rs1718845	4	57943153	G	A	0.7018	0.0982	0.019	2.329e-07	745884	ieu-b-39	diastolic blood pressure
rs1878825	4	36091370	G	C	0.3576	0.1072	0.0183	4.61796e-09	732371	ieu-b-39	diastolic blood pressure
rs6884141	5	101816104	A	G	0.2785	0.0766	0.0193	7.22504e-05	752616	ieu-b-39	diastolic blood pressure
rs61755724	5	132408967	A	G	0.0236	0.3056	0.0603	3.98401e-07	683687	ieu-b-39	diastolic blood pressure
rs9373387	6	143634664	A	G	0.6028	0.0712	0.0178	6.02795e-05	741907	ieu-b-39	diastolic blood pressure
rs1761870	6	117264985	A	G	0.8194	-0.1273	0.0226	1.74201e-08	754870	ieu-b-39	diastolic blood pressure
rs76785130	6	121813835	G	A	0.0199	0.4285	0.0662	9.36483e-11	683304	ieu-b-39	diastolic blood pressure
rs504691	6	72206620	A	C	0.4002	-0.1177	0.0177	3.13834e-11	742931	ieu-b-39	diastolic blood pressure
rs3735318	7	149152906	A	G	0.5383	-0.1014	0.0173	4.724e-09	753345	ieu-b-39	diastolic blood pressure
rs76627715	7	80387316	C	T	0.1255	-0.1704	0.0262	8.38108e-11	748294	ieu-b-39	diastolic blood pressure
rs17454517	7	50915776	G	A	0.5064	-0.1216	0.0174	2.65216e-12	742889	ieu-b-39	diastolic blood pressure
rs39239	7	89754827	C	A	0.5198	-0.1258	0.0176	8.63177e-13	728071	ieu-b-39	diastolic blood pressure
rs17697812	7	35468763	C	T	0.2283	0.1614	0.0206	4.67305e-15	755554	ieu-b-39	diastolic blood pressure
rs73033340	7	1195692	G	A	0.0362	-0.5312	0.0525	5.06058e-24	638099	ieu-b-39	diastolic blood pressure
rs1049694	8	134250430	T	C	0.342	-0.0938	0.0185	4.10904e-07	727101	ieu-b-39	diastolic blood pressure
rs11779282	8	95945487	G	A	0.1721	0.1413	0.023	8.23e-10	751240	ieu-b-39	diastolic blood pressure
rs56335308	8	17419461	A	G	0.026	0.355	0.0574	6.30899e-10	703561	ieu-b-39	diastolic blood pressure
rs2146113	9	35928742	G	T	0.1195	0.1061	0.027	8.51805e-05	735518	ieu-b-39	diastolic blood pressure
rs7869756	9	131210410	G	A	0.1894	-0.091	0.0225	5.29103e-05	726490	ieu-b-39	diastolic blood pressure
rs1999269	9	112294766	T	C	0.4499	0.09	0.0173	2.13801e-07	755086	ieu-b-39	diastolic blood pressure
Abbreviations: SNP, single nucleotide polymorphism; chr_name, chromosome name; chrom_start, chromosome start position; ea, effect allele; eaf, effect allele frequency; nea, non-effect allele frequency ; beta, beta coefficient ; se, standard error ; n, sample size ; id.exposure, MR-base ID of GWAS study for exposure.

## Sheet: Table S5
Table S5. SBP-exclusive SNPs included in the sensitivity analysis for SBP
SNP	Chromosome	Position	ea	nea	eaf	beta	se	p-value	n	id.GWAS	trait
rs307359	1	1280014	G	A	0.9309	0.3786	0.0648	5.175e-09	638919	ieu-b-38	systolic blood pressure
rs2796283	1	207978732	A	G	0.4042	-0.195	0.0306	1.93798e-10	734737	ieu-b-38	systolic blood pressure
rs3850543	1	59653630	G	A	0.3701	-0.2243	0.0314	9.06358e-13	721967	ieu-b-38	systolic blood pressure
rs17506606	10	24669877	G	C	0.2465	0.1956	0.0354	3.23303e-08	721720	ieu-b-38	systolic blood pressure
rs12221125	10	97262541	C	T	0.2178	0.2097	0.0373	1.95101e-08	703028	ieu-b-38	systolic blood pressure
rs12412313	10	134456762	G	A	0.2313	-0.2117	0.0362	4.93299e-09	718867	ieu-b-38	systolic blood pressure
rs10823136	10	69855363	C	T	0.0785	0.3501	0.0583	1.90902e-09	713049	ieu-b-38	systolic blood pressure
rs813412	10	32284825	T	C	0.7508	-0.2098	0.0349	1.86599e-09	730888	ieu-b-38	systolic blood pressure
rs10887914	10	82215288	C	T	0.5375	-0.2007	0.0302	3.18273e-11	731829	ieu-b-38	systolic blood pressure
rs3829909	10	114831434	T	A	0.2762	0.233	0.035	2.94917e-11	681806	ieu-b-38	systolic blood pressure
rs11000852	10	75783340	C	T	0.46	-0.2151	0.0304	1.53391e-12	725202	ieu-b-38	systolic blood pressure
rs10736586	11	130468096	T	C	0.6538	0.1784	0.0319	2.23398e-08	723633	ieu-b-38	systolic blood pressure
rs10789607	11	107184854	T	C	0.3372	0.1866	0.0319	4.93003e-09	734060	ieu-b-38	systolic blood pressure
rs4980877	12	418916	T	C	0.2841	0.2099	0.0331	2.35299e-10	744039	ieu-b-38	systolic blood pressure
rs10770612	12	20230639	G	A	0.2028	-0.2881	0.0379	2.92617e-14	720168	ieu-b-38	systolic blood pressure
rs7491248	13	47180671	A	G	0.2239	0.2163	0.0362	2.37498e-09	731717	ieu-b-38	systolic blood pressure
rs8013933	14	94465789	C	T	0.3087	-0.2027	0.0327	5.481e-10	731475	ieu-b-38	systolic blood pressure
rs74078236	14	98550530	T	G	0.3844	0.2502	0.0308	4.2092e-16	743876	ieu-b-38	systolic blood pressure
rs35156457	15	93218098	T	C	0.614	-0.1842	0.031	2.79602e-09	732068	ieu-b-38	systolic blood pressure
rs7163628	15	50851203	T	C	0.4472	0.2262	0.0301	5.65327e-14	742835	ieu-b-38	systolic blood pressure
rs11641374	16	1347717	A	C	0.5995	-0.1943	0.0309	3.26002e-10	726309	ieu-b-38	systolic blood pressure
rs62039170	16	71085671	C	T	0.0459	0.6396	0.0844	3.46099e-14	558466	ieu-b-38	systolic blood pressure
rs9899540	17	30777924	T	A	0.6001	-0.2011	0.0316	1.865e-10	701317	ieu-b-38	systolic blood pressure
rs56288724	17	60767135	G	A	0.4169	0.2178	0.031	2.01094e-12	717104	ieu-b-38	systolic blood pressure
rs72831855	17	46844564	T	C	0.0565	0.5071	0.0685	1.35706e-13	694340	ieu-b-38	systolic blood pressure
rs10451262	17	42702056	C	T	0.9059	-0.3948	0.0515	1.70412e-14	741394	ieu-b-38	systolic blood pressure
rs11650511	17	1337960	T	C	0.4377	0.2431	0.0314	1.06709e-14	693990	ieu-b-38	systolic blood pressure
rs12967796	18	48277401	C	A	0.1393	-0.2936	0.0434	1.34896e-11	736929	ieu-b-38	systolic blood pressure
rs55678414	19	2177625	G	T	0.0646	0.6889	0.0634	1.55489e-27	715680	ieu-b-38	systolic blood pressure
rs150194832	2	106126880	C	G	0.0934	-0.2901	0.0523	2.87799e-08	733654	ieu-b-38	systolic blood pressure
rs10197337	2	183003887	C	G	0.1305	-0.2521	0.0452	2.51299e-08	716760	ieu-b-38	systolic blood pressure
rs12694861	2	231270165	A	G	0.6023	0.1761	0.0307	9.3901e-09	735054	ieu-b-38	systolic blood pressure
rs1995496	2	242445336	G	A	0.5017	0.1851	0.0305	1.29999e-09	714692	ieu-b-38	systolic blood pressure
rs296797	2	201102905	C	T	0.595	-0.2161	0.0308	2.15477e-12	728900	ieu-b-38	systolic blood pressure
rs1250244	2	216297796	C	G	0.7311	-0.3039	0.034	3.7222e-19	731460	ieu-b-38	systolic blood pressure
rs2249105	2	65287896	G	A	0.3679	-0.2927	0.0313	7.63484e-21	729133	ieu-b-38	systolic blood pressure
rs149487184	21	35605863	T	C	0.0243	-0.6339	0.1048	1.46201e-09	662772	ieu-b-38	systolic blood pressure
rs77692990	22	50219952	T	C	0.0797	-0.3178	0.0566	1.945e-08	721647	ieu-b-38	systolic blood pressure
rs9608690	22	28921347	A	G	0.0682	-0.3711	0.06	6.12901e-10	736360	ieu-b-38	systolic blood pressure
rs73171158	3	176927949	C	T	0.5328	0.1763	0.032	3.51002e-08	654717	ieu-b-38	systolic blood pressure
rs12498098	3	27598649	C	T	0.1453	0.3101	0.043	5.57571e-13	729605	ieu-b-38	systolic blood pressure
rs28418993	4	48946138	A	G	0.4547	-0.1691	0.0304	2.69203e-08	725851	ieu-b-38	systolic blood pressure
rs13128814	4	146801002	A	G	0.5141	-0.2167	0.0305	1.24308e-12	714278	ieu-b-38	systolic blood pressure
rs1290933	4	2668217	A	C	0.6919	-0.2847	0.0327	3.17176e-18	729752	ieu-b-38	systolic blood pressure
rs12697889	5	77870700	A	G	0.463	-0.2248	0.0302	1.02494e-13	729494	ieu-b-38	systolic blood pressure
rs179992	6	16324322	G	A	0.3959	0.1721	0.0309	2.40602e-08	733028	ieu-b-38	systolic blood pressure
rs1474698	6	56064197	T	C	0.5524	-0.1767	0.0305	6.73101e-09	724276	ieu-b-38	systolic blood pressure
rs9294987	6	169720237	C	T	0.4967	0.1934	0.0313	6.25403e-10	686333	ieu-b-38	systolic blood pressure
rs434578	6	159693220	T	C	0.8641	-0.3258	0.0445	2.37301e-13	722461	ieu-b-38	systolic blood pressure
rs917275	7	28658522	G	A	0.3901	0.1726	0.0312	3.26099e-08	714294	ieu-b-38	systolic blood pressure
rs67617547	7	90297177	G	C	0.3303	-0.1799	0.0322	2.39299e-08	725288	ieu-b-38	systolic blood pressure
rs73727605	7	149474622	A	G	0.0663	0.3616	0.0623	6.60404e-09	706794	ieu-b-38	systolic blood pressure
rs12668436	7	47548893	C	T	0.2459	0.2151	0.035	7.88297e-10	733620	ieu-b-38	systolic blood pressure
rs2074633	7	19035920	C	T	0.2097	0.329	0.0372	8.91046e-19	726833	ieu-b-38	systolic blood pressure
rs2392929	7	106414069	G	T	0.2027	0.7507	0.0379	1.95794e-87	723277	ieu-b-38	systolic blood pressure
rs5772	8	110098632	C	G	0.6002	-0.1941	0.0307	2.64198e-10	736628	ieu-b-38	systolic blood pressure
rs7009170	8	92149429	C	T	0.6811	0.2151	0.0324	3.00469e-11	734832	ieu-b-38	systolic blood pressure
rs7830900	8	141119151	A	G	0.7138	-0.2276	0.0336	1.3219e-11	721826	ieu-b-38	systolic blood pressure
rs74900445	8	95268903	C	T	0.1189	0.3164	0.0467	1.22603e-11	732532	ieu-b-38	systolic blood pressure
rs2977329	8	76696976	G	T	0.5007	0.2104	0.0302	3.287e-12	728952	ieu-b-38	systolic blood pressure
rs4553000	9	34223553	T	C	0.5141	-0.2035	0.03	1.09396e-11	740912	ieu-b-38	systolic blood pressure
rs13290326	9	116696625	T	C	0.5014	-0.2122	0.03	1.51985e-12	737060	ieu-b-38	systolic blood pressure
rs149411756	9	127900635	G	A	0.1315	0.3366	0.0444	3.31818e-14	741727	ieu-b-38	systolic blood pressure
Abbreviations: SNP, single nucleotide polymorphism; chr_name, chromosome name; chrom_start, chromosome start position; ea, effect allele; eaf, effect allele frequency; nea, non-effect allele frequency ; beta, beta coefficient ; se, standard error ; n, sample size ; id.exposure, MR-base ID of GWAS study for exposure.

## Sheet: Table S6
Table S6. DBP-exclusive SNPs included in the sensitivity analysis for DBP
SNP	chr_name	chrom_start	ea	nea	eaf	beta	se	p-value	n	id.exposure	trait
rs72704264	1	145713305	C	G	0.2172	0.117	0.0212	3.60296e-08	730521	ieu-b-39	diastolic blood pressure
rs6681713	1	51527684	G	T	0.0187	-0.4146	0.0656	2.66103e-10	748826	ieu-b-39	diastolic blood pressure
rs13796	1	154245917	C	T	0.1359	0.1626	0.0257	2.43602e-10	728815	ieu-b-39	diastolic blood pressure
rs150816167	1	179571862	C	T	0.0451	0.2873	0.0446	1.17001e-10	663455	ieu-b-39	diastolic blood pressure
rs882624	1	201735913	T	C	0.3325	-0.1571	0.0185	2.334e-17	736972	ieu-b-39	diastolic blood pressure
rs2490395	1	243458922	G	A	0.5256	-0.1993	0.0173	1.14789e-30	751267	ieu-b-39	diastolic blood pressure
rs72847884	10	103115345	G	A	0.0466	-0.2664	0.0423	3.039e-10	714837	ieu-b-39	diastolic blood pressure
rs10906391	10	13523937	T	C	0.3171	0.1286	0.0188	7.57356e-12	741893	ieu-b-39	diastolic blood pressure
rs79889784	11	1702117	T	G	0.0176	-0.3941	0.0717	3.86198e-08	643152	ieu-b-39	diastolic blood pressure
rs875106	11	70005641	A	G	0.5219	-0.1329	0.0173	1.70805e-14	752919	ieu-b-39	diastolic blood pressure
rs11246473	11	51277644	C	T	0.1321	-0.2219	0.0278	1.34307e-15	643886	ieu-b-39	diastolic blood pressure
rs7965392	12	42540280	A	G	0.387	0.1118	0.0179	4.15997e-10	745290	ieu-b-39	diastolic blood pressure
rs11108209	12	96109855	C	T	0.0932	0.1901	0.03	2.39999e-10	740761	ieu-b-39	diastolic blood pressure
rs9318032	13	72374849	A	G	0.0868	0.1924	0.0319	1.702e-09	740392	ieu-b-39	diastolic blood pressure
rs55684003	13	97988689	G	A	0.3041	-0.122	0.0189	1.014e-10	751622	ieu-b-39	diastolic blood pressure
rs9577891	13	114503598	T	C	0.4656	-0.1187	0.0181	4.98999e-11	691181	ieu-b-39	diastolic blood pressure
rs11628933	14	60700903	C	G	0.2336	-0.1222	0.0206	3.11501e-09	746152	ieu-b-39	diastolic blood pressure
rs62004794	15	68454523	G	A	0.5606	0.0962	0.0174	3.37699e-08	752903	ieu-b-39	diastolic blood pressure
rs7180952	15	85162551	T	C	0.5393	-0.1008	0.0176	9.822e-09	737567	ieu-b-39	diastolic blood pressure
rs11631051	15	42102579	A	T	0.3116	-0.1081	0.0187	7.14003e-09	754159	ieu-b-39	diastolic blood pressure
rs10873612	15	26105602	T	C	0.5961	-0.1096	0.0179	9.50605e-10	731976	ieu-b-39	diastolic blood pressure
rs35654783	15	44018656	C	T	0.7236	-0.1383	0.0196	1.55489e-12	738735	ieu-b-39	diastolic blood pressure
rs59888683	15	79049464	T	C	0.1921	-0.1759	0.0238	1.56603e-13	640603	ieu-b-39	diastolic blood pressure
rs79989256	16	69429914	C	T	0.0528	-0.2416	0.0397	1.217e-09	729198	ieu-b-39	diastolic blood pressure
rs8068804	17	3985864	A	G	0.324	0.112	0.0185	1.38e-09	754319	ieu-b-39	diastolic blood pressure
rs58190593	19	19263938	T	C	0.1361	0.1501	0.0255	4.02504e-09	742389	ieu-b-39	diastolic blood pressure
rs12983238	19	39438532	G	A	0.693	0.1266	0.0201	3.22901e-10	656770	ieu-b-39	diastolic blood pressure
rs2009733	19	8398714	G	A	0.5005	-0.1217	0.0176	5.10152e-12	727019	ieu-b-39	diastolic blood pressure
rs1876487	2	73114352	C	A	0.7052	0.1099	0.0196	1.93001e-08	706542	ieu-b-39	diastolic blood pressure
rs1263671	2	207996447	C	T	0.1632	0.1394	0.0238	4.69105e-09	724712	ieu-b-39	diastolic blood pressure
rs4952981	2	43428651	C	T	0.4994	-0.1132	0.0174	8.58223e-11	737526	ieu-b-39	diastolic blood pressure
rs4851462	2	98357163	C	T	0.3754	0.1199	0.0182	3.96369e-11	729831	ieu-b-39	diastolic blood pressure
rs6758859	2	173965056	C	T	0.3645	-0.1211	0.0179	1.45412e-11	753139	ieu-b-39	diastolic blood pressure
rs2848657	2	158495349	T	A	0.8709	0.1841	0.026	1.52195e-12	738323	ieu-b-39	diastolic blood pressure
rs1996992	2	219651349	T	G	0.0516	-0.2967	0.0394	4.70977e-14	745155	ieu-b-39	diastolic blood pressure
rs237485	20	48004238	G	A	0.3024	-0.1124	0.0191	3.62602e-09	736550	ieu-b-39	diastolic blood pressure
rs596547	20	10551899	C	A	0.375	-0.1122	0.0179	3.49704e-10	751860	ieu-b-39	diastolic blood pressure
rs9609429	22	32517431	C	T	0.2764	-0.1203	0.0195	6.32106e-10	748581	ieu-b-39	diastolic blood pressure
rs3774702	3	63856870	A	G	0.1768	0.147	0.0228	1.17501e-10	747892	ieu-b-39	diastolic blood pressure
rs11923667	3	101268080	A	T	0.4071	0.1175	0.0177	3.09813e-11	745163	ieu-b-39	diastolic blood pressure
rs1706003	3	194299967	T	G	0.4675	0.1243	0.0181	5.77032e-12	697184	ieu-b-39	diastolic blood pressure
rs1675383	3	57945274	A	C	0.4431	0.1488	0.0174	1.47197e-17	748757	ieu-b-39	diastolic blood pressure
rs1878825	4	36091370	G	C	0.3576	0.1072	0.0183	4.61796e-09	732371	ieu-b-39	diastolic blood pressure
rs1761870	6	117264985	A	G	0.8194	-0.1273	0.0226	1.74201e-08	754870	ieu-b-39	diastolic blood pressure
rs76785130	6	121813835	G	A	0.0199	0.4285	0.0662	9.36483e-11	683304	ieu-b-39	diastolic blood pressure
rs504691	6	72206620	A	C	0.4002	-0.1177	0.0177	3.13834e-11	742931	ieu-b-39	diastolic blood pressure
rs3735318	7	149152906	A	G	0.5383	-0.1014	0.0173	4.724e-09	753345	ieu-b-39	diastolic blood pressure
rs76627715	7	80387316	C	T	0.1255	-0.1704	0.0262	8.38108e-11	748294	ieu-b-39	diastolic blood pressure
rs17454517	7	50915776	G	A	0.5064	-0.1216	0.0174	2.65216e-12	742889	ieu-b-39	diastolic blood pressure
rs39239	7	89754827	C	A	0.5198	-0.1258	0.0176	8.63177e-13	728071	ieu-b-39	diastolic blood pressure
rs17697812	7	35468763	C	T	0.2283	0.1614	0.0206	4.67305e-15	755554	ieu-b-39	diastolic blood pressure
rs73033340	7	1195692	G	A	0.0362	-0.5312	0.0525	5.06058e-24	638099	ieu-b-39	diastolic blood pressure
rs11779282	8	95945487	G	A	0.1721	0.1413	0.023	8.23e-10	751240	ieu-b-39	diastolic blood pressure
rs56335308	8	17419461	A	G	0.026	0.355	0.0574	6.30899e-10	703561	ieu-b-39	diastolic blood pressure
Abbreviations: SNP, single nucleotide polymorphism; chr_name, chromosome name; chrom_start, chromosome start position; ea, effect allele; eaf, effect allele frequency; nea, non-effect allele frequency ; beta, beta coefficient ; se, standard error ; n, sample size ; id.exposure, MR-base ID of GWAS study for exposure.

## Sheet: Table S7
Table S7 . Mendelian randomization estimates of systolic blood pressure (per 10 mmHg) on cardiovascular outcomes using SBP-and-DBP-associated SNPs
Outcome	Exposure	IVW		MR Egger				Weighted median		MR-PRESSO
		p-value	OR(95%CI)	p-value	OR(95%CI)	egger_intercept	intercept p-value	p-value	OR(95%CI)	p-value	OR(95%CI)
Coronary artery disease || id:ebi-a-GCST003116	SBP	8.07112e-16	1.36(1.26,1.47)	0.0133632	1.28(1.05,1.54)	0.00201606	0.462448	1.12894e-17	1.45(1.33,1.58)	3.44e-20	1.4(1.31,1.5)
Ischemic stroke (small-vessel) || id:ebi-a-GCST005841	SBP	7.81538e-12	1.47(1.31,1.64)	5.6979e-05	1.81(1.36,2.39)	-0.00629211	0.11798	5.95973e-07	1.48(1.27,1.72)	4.31e-11	1.44(1.3,1.6)
Atrial fibrillation || id:ebi-a-GCST006414	SBP	1.91485e-06	1.16(1.09,1.24)	0.0417675	1.18(1.01,1.38)	-0.000444241	0.845739	5.17472e-11	1.23(1.16,1.31)	2.48e-12	1.2(1.14,1.26)
Type 2 diabetes || id:ebi-a-GCST006867	SBP	8.60645e-06	1.17(1.09,1.26)	0.525957	1.06(0.88,1.27)	0.00301446	0.244714	0.00626897	1.12(1.03,1.21)	2.45e-06	1.17(1.1,1.24)
Stroke || id:ebi-a-GCST006906	SBP	5.40411e-21	1.34(1.26,1.43)	1.44508e-05	1.43(1.22,1.67)	-0.00181148	0.422875	3.74436e-14	1.36(1.25,1.47)	0.0209	1.34(1.27,1.42)
Ischemic stroke || id:ebi-a-GCST006908	SBP	1.09464e-19	1.35(1.27,1.44)	3.24973e-05	1.43(1.21,1.69)	-0.0017032	0.47296	1.43911e-15	1.42(1.3,1.54)	1.49e-18	1.35(1.27,1.44)
Heart failure,strict || id:finn-b-I9_HEARTFAIL	SBP	4.30733e-08	1.29(1.17,1.41)	0.00837684	1.35(1.08,1.68)	-0.00153317	0.633694	0.00695645	1.19(1.05,1.35)	3.14e-08	1.29(1.18,1.41)
Chronic kidney disease || id:ieu-a-1102	SBP	1.83034e-05	1.3(1.16,1.47)	0.927187	1.01(0.74,1.39)	0.00754161	0.0883375	0.00283055	1.25(1.08,1.45)	0.000129	1.23(1.11,1.37)
Myocardial infarction || id:ieu-a-798	SBP	2.7085e-14	1.35(1.25,1.46)	0.000912216	1.4(1.15,1.71)	-0.0011233	0.69218	4.21663e-17	1.5(1.36,1.65)	4.24e-16	1.36(1.27,1.46)
Abbreviations: SBP, systolic blood pressure; DBP, diastolic blood pressure; IVW, inverse-variance weighted; MR-PRESSO, Mendelian randomization pleiotropy residual sum and outlier; OR, odds ratio; SNP, single nucleotide polymorphism;

## Sheet: Table S8
Table S8 . Mendelian randomization estimates of diastolic blood pressure (per 5 mmHg) on cardiovascular outcomes using SBP-and-DBP-associated SNPs
Outcome	Exposure	IVW		MR Egger				Weighted median		MR-PRESSO
		p-value	OR(95%CI)	p-value	OR(95%CI)	egger_intercept	intercept p-value	p-value	OR(95%CI)	p-value	OR(95%CI)
Coronary artery disease || id:ebi-a-GCST003116	DBP	4.70548e-15	1.3(1.22,1.39)	0.00512704	1.25(1.07,1.46)	0.00152774	0.544697	4.3404e-13	1.31(1.22,1.41)	5.26831e-19	1.33(1.25,1.41)
Ischemic stroke (small-vessel) || id:ebi-a-GCST005841	DBP	1.67145e-10	1.37(1.24,1.51)	0.0154475	1.33(1.06,1.67)	0.00112134	0.762353	1.00286e-05	1.37(1.19,1.57)	1.60071e-10	1.37(1.25,1.5)
Atrial fibrillation || id:ebi-a-GCST006414	DBP	4.4458e-07	1.15(1.09,1.21)	0.0280941	1.15(1.02,1.31)	-0.000104798	0.959785	7.97189e-10	1.19(1.12,1.25)	6.41891e-12	1.17(1.12,1.22)
Type 2 diabetes || id:ebi-a-GCST006867	DBP	0.000118895	1.13(1.06,1.2)	0.939041	1.01(0.87,1.16)	0.00406329	0.0827389	0.0114392	1.09(1.02,1.16)	1.16122e-05	1.13(1.07,1.2)
Stroke || id:ebi-a-GCST006906	DBP	3.06195e-19	1.28(1.22,1.36)	0.000168764	1.28(1.13,1.46)	1.12229e-05	0.995742	8.31367e-16	1.33(1.24,1.42)	5.47854e-20	1.29(1.23,1.36)
Ischemic stroke || id:ebi-a-GCST006908	DBP	2.03395e-18	1.29(1.22,1.37)	0.000218799	1.29(1.13,1.48)	-1.23737e-05	0.995516	1.79973e-14	1.34(1.24,1.45)	2.43122e-19	1.31(1.24,1.38)
Heart failure,strict || id:finn-b-I9_HEARTFAIL	DBP	6.09626e-07	1.22(1.13,1.32)	0.0195368	1.24(1.04,1.49)	-0.000548094	0.855306	0.0025059	1.18(1.06,1.31)	6.68417e-07	1.22(1.13,1.32)
Chronic kidney disease || id:ieu-a-1102	DBP	9.24559e-06	1.27(1.14,1.41)	0.169912	1.19(0.93,1.51)	0.0023549	0.549466	0.0101133	1.18(1.04,1.35)	8.32475e-05	1.21(1.1,1.33)
Myocardial infarction || id:ieu-a-798	DBP	5.78232e-14	1.3(1.21,1.39)	0.000228121	1.35(1.16,1.59)	-0.0014469	0.577224	1.45353e-18	1.44(1.33,1.56)	1.19788e-15	1.31(1.23,1.39)
Abbreviations: SBP, systolic blood pressure; DBP, diastolic blood pressure; IVW, inverse-variance weighted; MR-PRESSO, Mendelian randomization pleiotropy residual sum and outlier; OR, odds ratio; SNP, single nucleotide polymorphism;

## Sheet: Table S9
Table S9. Cochran's Q test results in 2-sample Mendelian randomisation analyses of systolic blood pressure on outcomes using SNPs associated with both systolic blood pressure and diastolic blood pressure as genetic instruments
outcome	exposure	method	Q	Q_df	Q_pvalue
Atrial fibrillation || id:ebi-a-GCST006414	systolic blood pressure	Inverse variance weighted	755.515	241	1.9859e-54
Atrial fibrillation || id:ebi-a-GCST006414	systolic blood pressure	MR Egger	755.396	240	1.1627e-54
Chronic kidney disease || id:ieu-a-1102	systolic blood pressure	Inverse variance weighted	372.035	198	9.4479e-13
Chronic kidney disease || id:ieu-a-1102	systolic blood pressure	MR Egger	366.576	197	2.5156e-12
Coronary artery disease || id:ebi-a-GCST003116	systolic blood pressure	Inverse variance weighted	535.063	238	6.6464e-25
Coronary artery disease || id:ebi-a-GCST003116	systolic blood pressure	MR Egger	533.842	237	6.21e-25
Heart failure,strict || id:finn-b-I9_HEARTFAIL	systolic blood pressure	Inverse variance weighted	339.288	239	2.0909e-05
Heart failure,strict || id:finn-b-I9_HEARTFAIL	systolic blood pressure	MR Egger	338.964	238	1.8251e-05
Ischemic stroke (small-vessel) || id:ebi-a-GCST005841	systolic blood pressure	Inverse variance weighted	306.232	225	0.00025358
Ischemic stroke (small-vessel) || id:ebi-a-GCST005841	systolic blood pressure	MR Egger	302.902	224	0.00034534
Ischemic stroke || id:ebi-a-GCST006908	systolic blood pressure	Inverse variance weighted	353.947	239	1.8966e-06
Ischemic stroke || id:ebi-a-GCST006908	systolic blood pressure	MR Egger	353.18	238	1.7579e-06
Myocardial infarction || id:ieu-a-798	systolic blood pressure	Inverse variance weighted	471.251	239	2.3415e-17
Myocardial infarction || id:ieu-a-798	systolic blood pressure	MR Egger	470.94	238	1.7901e-17
Stroke || id:ebi-a-GCST006906	systolic blood pressure	Inverse variance weighted	380.744	241	2.3403e-08
Stroke || id:ebi-a-GCST006906	systolic blood pressure	MR Egger	379.725	240	2.2406e-08
Type 2 diabetes || id:ebi-a-GCST006867	systolic blood pressure	Inverse variance weighted	496.675	201	5.083e-27
Type 2 diabetes || id:ebi-a-GCST006867	systolic blood pressure	MR Egger	493.317	200	8.8307e-27

## Sheet: Table S10
Table S10. Cochran's Q test results in 2-sample Mendelian randomisation analyses of diastolic blood pressure on outcomes using SNPs associated with both systolic blood pressure and diastolic blood pressure as genetic instruments
outcome	exposure	method	Q	Q_df	Q_pvalue
Coronary artery disease || id:ebi-a-GCST003116	diastolic blood pressure	MR Egger	540.43	237	9.64761e-26
Coronary artery disease || id:ebi-a-GCST003116	diastolic blood pressure	Inverse variance weighted	541.269	238	1.15363e-25
Ischemic stroke (small-vessel) || id:ebi-a-GCST005841	diastolic blood pressure	MR Egger	312.9	224	7.95762e-05
Ischemic stroke (small-vessel) || id:ebi-a-GCST005841	diastolic blood pressure	Inverse variance weighted	313.028	225	9.32793e-05
Atrial fibrillation || id:ebi-a-GCST006414	diastolic blood pressure	MR Egger	747.536	240	1.71303e-53
Atrial fibrillation || id:ebi-a-GCST006414	diastolic blood pressure	Inverse variance weighted	747.544	241	3.02413e-53
Type 2 diabetes || id:ebi-a-GCST006867	diastolic blood pressure	MR Egger	495.137	200	5.10661e-27
Type 2 diabetes || id:ebi-a-GCST006867	diastolic blood pressure	Inverse variance weighted	502.664	201	8.31974e-28
Stroke || id:ebi-a-GCST006906	diastolic blood pressure	MR Egger	390.2	240	2.91161e-09
Stroke || id:ebi-a-GCST006906	diastolic blood pressure	Inverse variance weighted	390.2	241	3.73977e-09
Ischemic stroke || id:ebi-a-GCST006908	diastolic blood pressure	MR Egger	360.42	238	4.97629e-07
Ischemic stroke || id:ebi-a-GCST006908	diastolic blood pressure	Inverse variance weighted	360.42	239	6.1766e-07
Heart failure,strict || id:finn-b-I9_HEARTFAIL	diastolic blood pressure	MR Egger	345.828	238	6.03528e-06
Heart failure,strict || id:finn-b-I9_HEARTFAIL	diastolic blood pressure	Inverse variance weighted	345.876	239	7.28657e-06
Chronic kidney disease || id:ieu-a-1102	diastolic blood pressure	MR Egger	359.954	196	8.7175e-12
Chronic kidney disease || id:ieu-a-1102	diastolic blood pressure	Inverse variance weighted	360.614	197	1.02047e-11
Myocardial infarction || id:ieu-a-798	diastolic blood pressure	MR Egger	473.011	238	1.06219e-17
Myocardial infarction || id:ieu-a-798	diastolic blood pressure	Inverse variance weighted	473.63	239	1.28797e-17

[truncated: 6 more sheets: Table S11, Table S12, Table S13, Table S14, Table S15, Table S16]
